# Supplementary material for: A Multi-Omics Analysis of Metastatic Melanoma Identifies a Germinal Center-Like Tumor Microenvironment in HLA-DR-Positive Tumor Areas
Source: Front Oncol. 2021 Mar 25;11:636057. doi: 10.3389/fonc.2021.636057 (PMC8029980; doi:10.3389/fonc.2021.636057)
Supplement: Supplementary file 3 [file Table_2.xlsx]

## Sheet: Blad1
Supplementary Table 2: Overview antibodies used for MILAN and multiplex ELISA panel. NA: not available. IHC: immunohistochemistry
Marker	Analysis	Antibody reference	Supplier	Animal	Clone	RRID_AB	Dilution
HLADR	IHC	ab17844	Abcam	Mouse IgG2b	SPM289	AB_444051	1:1000
Bcl2	MILAN	B3170	Sigma Aldrich	Mouse IgG1	Bcl-2-100	AB_258541	1 µg/mL
BCL6	MILAN	sc-858	Santa Cruz Biotechnology	Rabbit	polyclonal	AB_2063450	1 µg/mL
CD138	MILAN	MA5-12400	Thermo Fischer Scientific	Mouse IgG1	MI15	AB_10987019	1 µg/mL
CD14	MILAN	HPA002127	Sigma Aldrich	Rabbit	polyclonal	AB_1078440	1 µg/mL
CD141	MILAN	ab109189	Abcam	Rabbit	EPR4051	AB_2201805	1 µg/mL
CD16	MILAN	NCL-CD16	Leica Biosystems	Mouse IgG2a	2H7	AB_563508	1:100
CD163	MILAN	MA5-11458	Thermo Fischer Scientific	Mouse IgG1	10D6	AB_10982556	1:100
CD1A	MILAN	ab217214	Abcam	Rabbit	EP3622	NA	1 µg/mL
CD1c	MILAN	TA505385	OriGene	Mouse IgG1	2D4	AB_2623049	1:500
CD2	MILAN	sc-136974	Santa Cruz Biotechnology	Mouse IgG2a	B-8	AB_2073673	1 µg/mL
CD20	MILAN	sc-58985	Santa Cruz Biotechnology	Mouse IgG2a	L26	AB_782024	1 µg/mL
CD21	MILAN	MA5-11417	Thermo Fischer Scientific	Mouse IgG2a	2G9	AB_10982851	1 µg/mL
CD23	MILAN	UM870031	Origene	Mouse IgG2a	UMAB101	NA	1 µg/mL
CD248	MILAN	564993	BD Pharmingen	Mouse IgG1	B1/35	AB_2739035	1 µg/mL
CD25	MILAN	LS-C311984	LsBio	Mouse IgG2b	4C9	AB_10556556	1:100
CD27	MILAN	ab131254	Abcam	Rabbit	EPR8569	AB_11155136	1 µg/mL
CD3	MILAN	C7930	Sigma Aldrich	Rabbit	polyclonal	AB_259074	1 µg/mL
CD303	MILAN	DDX0043P-50	Dendritics	Mouse IgG1	124b3.13	NA	1 µg/mL
CD31	MILAN	sc-53411	Santa Cruz Biotechnology	Mouse IgG1	JC70	AB_629040	1 µg/mL
CD34	MILAN	sc-65261	Santa Cruz Biotechnology	Mouse IgG3	43A1	AB_631133	1 µg/mL
CD4	MILAN	ab133616	Abcam	Rabbit	EPR6855	AB_2750883	1:200
CD5	MILAN	ab193378	Abcam	Mouse IgG1	CD5/54/F6	NA	1 µg/mL
CD56	MILAN	sc-7326	Santa Cruz Biotechnology	Mouse IgG1	123C3.D5	AB_627127	1 µg/mL
CD64	MILAN	TA506343S	OriGene	Mouse IgG1	3D3	NA	1 µg/mL
CD68	MILAN	MA5-12407	Thermo Fischer Scientific	Mouse IgG3	PGM1	AB_10979558	1:200
CD69	MILAN	HPA050525	Sigma Aldrich	Rabbit	polyclonal	AB_2681157	1:100
CD79a	MILAN	sc-53209	SCBT	Mouse IgG1	JCB117	AB_1120686	1 µg/mL
CD8	MILAN	MA5-16345	Thermo Fischer Scientific	Rabbit	SP16	AB_2537864	1 µg/mL
CK	MILAN	sc-53264	Santa Cruz Biotechnology	Mouse IgG2b	LP5K	AB_784188	1 µg/mL
FOXP3	MILAN	ab20034	Abcam	Mouse IgG1	236A/E7	AB_445284	1 µg/mL
Granzyme B	MILAN	sc-73620	Santa Cruz Biotechnology	Mouse IgG2a	GRB7	AB_2114695	1:500
HLADR	MILAN	NBP2-45312	Novus Biologicals	Mouse IgG2b	SPM288	NA	1 µg/mL
IRF4	MILAN	sc-6059	Santa Cruz Biotechnology	Goat	M-17	AB_2127145	1 µg/mL
IRF8	MILAN	HPA002531	Sigma Aldrich	Rabbit	polyclonal	AB_1851904	1:200
Ki67	MILAN	UM800033	OriGene	Mouse IgG1	UMAB107	AB_2629145	1 µg/mL
LAG3	MILAN	ab40465	Abcam	Mouse IgG1	28-8	AB_776102	1:500
LYZ	MILAN	DP028-05	OriGene	Rabbit	polyclonal	AB_1004766	1 µg/mL
Melan-A	MILAN	NBP1-30151	Novus Biologicals	Rabbit	A19-P	AB_1987285	1:500
OX40	MILAN	sc-20073	Santa Cruz Biotechnology	Mouse IgG1	Ber-act35	AB_626897	1 µg/mL
PAX5	MILAN	MA5-16389	Thermo Fischer Scientific	Rabbit	SP34	AB_2537908	1:50
PD1	MILAN	UM800089	Origene	Mouse IgG2a	UMAB197	AB_2629198	1 µg/mL
PD-L1	MILAN	ab213524	Abcam	Rabbit	EPR19759	AB_2857903	1 µg/mL
PNAd	MILAN	sc-19602	Santa Cruz Biotechnology	Rat IgM	MECA-79	AB_627143	1 µg/mL
Podoplanin	MILAN	MABC117	Millipore	Rat IgG2a	NZ-1.2	AB_10920577	1 µg/mL
PRDM1	MILAN	sc-47732	Santa Cruz Biotechnology	Rat IgG2a	6D3	AB_628168	1:500
S100B	MILAN	sc-7852	Santa Cruz Biotechnology	Goat	polyclonal	AB_655946	1 µg/mL
TIM3	MILAN	AF2365	R and D Systems	Goat	polyclonal	AB_355235	1 µg/mL
Alexa Fluor 488 anti-rabbit	MILAN	711-545-152	Jackson Immunoresearch	Donkey	polyclonal	NA	5 µg/mL
Rhodamine Red-X anti-rabbit	MILAN	111-295-144	Jackson Immunoresearch	Goat	polyclonal	NA	5 µg/mL
Alexa Fluor 647 anti-rabbit	MILAN	711-605-152	Jackson Immunoresearch	Donkey	polyclonal	NA	5 µg/mL
Alexa Fluor 488 anti-mouse IgG1	MILAN	115-545-205	Jackson Immunoresearch	Goat	polyclonal	NA	5 µg/mL
Rhodamine Red-X anti-mouse IgG1	MILAN	115-295-205	Jackson Immunoresearch	Goat	polyclonal	NA	5 µg/mL
Alexa Fluor 647 anti-mouse IgG1	MILAN	115-605-205	Jackson Immunoresearch	Goat	polyclonal	NA	5 µg/mL
Alexa Fluor 488 anti-mouse IgG2a	MILAN	115-545-206	Jackson Immunoresearch	Goat	polyclonal	NA	5 µg/mL
Rhodamine Red-X anti-mouse IgG2a	MILAN	115-295-206	Jackson Immunoresearch	Goat	polyclonal	NA	5 µg/mL
Alexa Fluor 647 anti-mouse IgG2a	MILAN	115-605-206	Jackson Immunoresearch	Goat	polyclonal	NA	5 µg/mL
Alexa Fluor 488 anti-mouse IgG2b	MILAN	115-545-207	Jackson Immunoresearch	Goat	polyclonal	NA	5 µg/mL
Rhodamine Red-X anti-mouse IgG2b	MILAN	115-295-207	Jackson Immunoresearch	Goa	polyclonal	NA	5 µg/mL
Rhodamine Red-X anti-mouse IgG3	MILAN	115-295-209	Jackson Immunoresearch	Goat	polyclonal	NA	5 µg/mL
Alexa Fluor 647 anti-Rat	MILAN	712-605-153	Jackson Immunoresearch	Donkey	polyclonal	NA	5 µg/mL
Alexa Fluor 488 anti-goat	MILAN	705-545-147	Jackson Immunoresearch	Donkey	polyclonal	NA	5 µg/mL
Rhodamine Red-X anti-goat	MILAN	705-295-147	Jackson Immunoresearch	Donkey	polyclonal	NA	5 µg/mL
Alexa Fluor 647 anti-goat	MILAN	705-605-147	Jackson Immunoresearch	Donkey	polyclonal	NA	5 µg/mL
CXL10	Multiplex ELISA panel	900-K39	Peprotech	Rabbit	N/A	NA	NA
CCL18	Multiplex ELISA panel	DY394	R&D Systems	Mouse	N/A	NA	NA
IFNG	Multiplex ELISA panel	900-K27	Peprotech	Rabbit	N/A	NA	NA
IL13	Multiplex ELISA panel	900-K23	Peprotech	Rabbit	N/A	NA	NA
IL4	Multiplex ELISA panel	900-K14	Peprotech	Rabbit	N/A	NA	NA
IL6	Multiplex ELISA panel	900-K16	Peprotech	Goat	N/A	NA	NA
IL17	Multiplex ELISA panel	900-K84	Peprotech	Goat	N/A	NA	NA
IL23	Multiplex ELISA panel	DY1290-05	R&D Systems	Goat	N/A	NA	NA
IL10	Multiplex ELISA panel	900-K21	Peprotech	Rabbit	N/A	NA	NA
TNFA	Multiplex ELISA panel	900-K25	Peprotech	Rabbit	N/A	NA	NA
TGFb1	Multiplex ELISA panel	DY240-05	R&D Systems	Mouse	N/A	NA	NA
CCL19 (MIP3b)	Multiplex ELISA panel	DY361	R&D Systems	Goat	N/A	NA	NA
CXCL13	Multiplex ELISA panel	DY801	R&D Systems	Mouse	N/A	NA	NA
CXCL12 (SDF1)	Multiplex ELISA panel	DY350	R&D Systems	Mouse	N/A	NA	NA
