# Supplementary material for: A Multi-Omics Analysis of Metastatic Melanoma Identifies a Germinal Center-Like Tumor Microenvironment in HLA-DR-Positive Tumor Areas
Source: Front Oncol. 2021 Mar 25;11:636057. doi: 10.3389/fonc.2021.636057 (PMC8029980; doi:10.3389/fonc.2021.636057)
Supplement: Supplementary file 5 [file Table_4.xlsx]

## Sheet: density_vs_proportion_pvals
Supplementary Table 4 - Compositional comparison of in-silico microdissected areas. For each identified cell-type, cell density (counts/sqmm) and relative proportion (%) was pairwise compared for the different in-silico dissected areas. Reported p-values are obtained from a Wilcoxon test. P-values were adjusted using the False Discovery Rate (FDR) method.
Cell Type	Tissue Area A	Tissue Area B	p-value (density)	p-adj (density)	p-value (proportion)	p-adj (proportion)
Blood_V	GC	Pos	0.835664	1	0.0512821	0.26455
Blood_V	NegTum	Pos	0.955089	1	0.189277	0.565007
Blood_V	NegTum	GC	0.754579	0.97365	0.0592741	0.275693
Blood_V	NegInPos	Pos	0.5	0.8	0.666667	0.854701
Blood_V	NegInPos	GC	1	1	0.285714	0.627943
Blood_V	NegInPos	NegTum	0.533333	0.818045	0.4	0.680272
Blood_V	TLS	Pos	1	1	0.666667	0.854701
Blood_V	TLS	GC	0.857143	1	1	1
Blood_V	TLS	NegTum	0.888889	1	0.4	0.680272
Blood_V	TLS	NegInPos	1	1	0.666667	0.854701
cDC1	GC	Pos	0.835664	1	0.137529	0.453515
cDC1	NegTum	Pos	0.0037296	0.0438777	0.0400932	0.26455
cDC1	NegTum	GC	0.042624	0.252525	0.413586	0.680272
cDC1	NegInPos	Pos	0.0555556	0.252525	0.0555556	0.26455
cDC1	NegInPos	GC	0.285714	0.627943	0.285714	0.627943
cDC1	NegInPos	NegTum	0.711111	0.923521	0.533333	0.790814
cDC1	TLS	Pos	1	1	0.5	0.763359
cDC1	TLS	GC	0.857143	1	0.857143	1
cDC1	TLS	NegTum	0.711111	0.923521	1	1
cDC1	TLS	NegInPos	1	1	1	1
cDC2	GC	Pos	0.945221	1	0.628205	0.854701
cDC2	NegTum	Pos	1	1	0.866511	1
cDC2	NegTum	GC	0.282384	0.627943	0.754579	0.943223
cDC2	NegInPos	Pos	0.888889	1	1	1
cDC2	NegInPos	GC	0.857143	1	1	1
cDC2	NegInPos	NegTum	1	1	1	1
cDC2	TLS	Pos	0.333333	0.651775	0.333333	0.633329
cDC2	TLS	GC	0.142857	0.460829	0.142857	0.453515
cDC2	TLS	NegTum	0.266667	0.627943	0.0888889	0.34188
cDC2	TLS	NegInPos	0.666667	0.894855	0.666667	0.854701
HEV	GC	Pos	0.792208	1	0.428571	0.680272
HEV	NegTum	Pos	0.004662	0.0490737	0.002331	0.03108
HEV	NegTum	GC	0.030303	0.252525	0.010101	0.0878349
HEV	NegInPos	Pos	0.857143	1	0.857143	1
HEV	NegInPos	GC	0.857143	1	0.571429	0.840336
HEV	NegInPos	NegTum	0.0555556	0.252525	0.0555556	0.26455
HEV	TLS	Pos	0.285714	0.627943	0.285714	0.627943
HEV	TLS	GC	0.333333	0.651775	0.333333	0.633329
HEV	TLS	NegTum	0.25	0.627943	0.25	0.627943
HEV	TLS	NegInPos	0.666667	0.894855	0.666667	0.854701
HLADRneg_mel	GC	Pos	0.002331	0.03108	0.0011655	0.02331
HLADRneg_mel	NegTum	Pos	0.396892	0.714286	0.463403	0.724068
HLADRneg_mel	NegTum	GC	0.000666001	0.02664	0.000666001	0.02331
HLADRneg_mel	NegInPos	Pos	0.888889	1	0.666667	0.854701
HLADRneg_mel	NegInPos	GC	0.0714286	0.280112	0.0714286	0.285714
HLADRneg_mel	NegInPos	NegTum	0.711111	0.923521	0.888889	1
HLADRneg_mel	TLS	Pos	0.0555556	0.252525	0.0555556	0.26455
HLADRneg_mel	TLS	GC	0.642857	0.894855	0.428571	0.680272
HLADRneg_mel	TLS	NegTum	0.0444444	0.252525	0.0444444	0.26455
HLADRneg_mel	TLS	NegInPos	0.333333	0.651775	0.333333	0.633329
HLADRpos_mel	GC	Pos	0.0011655	0.0276267	0.0011655	0.02331
HLADRpos_mel	NegTum	Pos	0.0003108	0.02664	0.0003108	0.02331
HLADRpos_mel	NegTum	GC	0.042624	0.252525	0.344988	0.638867
HLADRpos_mel	NegInPos	Pos	0.0555556	0.252525	0.0555556	0.26455
HLADRpos_mel	NegInPos	GC	0.285714	0.627943	0.428571	0.680272
HLADRpos_mel	NegInPos	NegTum	0.4	0.714286	0.533333	0.790814
HLADRpos_mel	TLS	Pos	0.0555556	0.252525	0.0555556	0.26455
HLADRpos_mel	TLS	GC	0.428571	0.738916	0.428571	0.680272
HLADRpos_mel	TLS	NegTum	0.4	0.714286	1	1
HLADRpos_mel	TLS	NegInPos	1	1	0.666667	0.854701
Lymph_V	GC	Pos	0.234266	0.627943	0.445221	0.701136
Lymph_V	NegTum	Pos	0.335664	0.651775	0.189277	0.565007
Lymph_V	NegTum	GC	0.851815	1	0.413586	0.680272
Lymph_V	NegInPos	Pos	0.0555556	0.252525	0.0555556	0.26455
Lymph_V	NegInPos	GC	0.428571	0.738916	0.285714	0.627943
Lymph_V	NegInPos	NegTum	0.533333	0.818045	0.711111	0.900141
Lymph_V	TLS	Pos	0.222222	0.627943	0.666667	0.854701
Lymph_V	TLS	GC	0.642857	0.894855	0.642857	0.854701
Lymph_V	TLS	NegTum	0.888889	1	0.4	0.680272
Lymph_V	TLS	NegInPos	0.333333	0.651775	0.333333	0.633329
macroph	GC	Pos	0.002331	0.03108	0.0011655	0.02331
macroph	NegTum	Pos	0.0012432	0.0276267	0.0037296	0.0438777
macroph	NegTum	GC	0.141858	0.460829	0.00799201	0.0726546
macroph	NegInPos	Pos	0.0555556	0.252525	0.0555556	0.26455
macroph	NegInPos	GC	0.857143	1	0.428571	0.680272
macroph	NegInPos	NegTum	0.177778	0.555556	0.177778	0.555556
macroph	TLS	Pos	0.25	0.627943	0.25	0.627943
macroph	TLS	GC	1	1	1	1
macroph	TLS	NegTum	0.444444	0.759734	0.222222	0.627943
macroph	TLS	NegInPos	1	1	0.666667	0.854701
macroph_CD163	GC	Pos	0.0011655	0.0276267	0.0011655	0.02331
macroph_CD163	NegTum	Pos	0.335664	0.651775	0.0938617	0.34632
macroph_CD163	NegTum	GC	0.000666001	0.02664	0.000666001	0.02331
macroph_CD163	NegInPos	Pos	0.5	0.8	0.5	0.763359
macroph_CD163	NegInPos	GC	0.0714286	0.280112	0.0714286	0.285714
macroph_CD163	NegInPos	NegTum	0.4	0.714286	0.888889	1
macroph_CD163	TLS	Pos	0.0555556	0.252525	0.0555556	0.26455
macroph_CD163	TLS	GC	0.142857	0.460829	0.285714	0.627943
macroph_CD163	TLS	NegTum	0.0444444	0.252525	0.0444444	0.26455
macroph_CD163	TLS	NegInPos	0.333333	0.651775	0.333333	0.633329
NK	GC	Pos	0.365967	0.697081	1	1
NK	NegTum	Pos	0.0003108	0.02664	0.0003108	0.02331
NK	NegTum	GC	0.002664	0.0333	0.001332	0.0242182
NK	NegInPos	Pos	0.5	0.8	0.333333	0.633329
NK	NegInPos	GC	0.642857	0.894855	0.428571	0.680272
NK	NegInPos	NegTum	0.266667	0.627943	0.266667	0.627943
NK	TLS	Pos	0.666667	0.894855	1	1
NK	TLS	GC	0.857143	1	0.857143	1
NK	TLS	NegTum	0.0444444	0.252525	0.0444444	0.26455
NK	TLS	NegInPos	1	1	0.333333	0.633329
PC	GC	Pos	0.5338	0.818045	0.180653	0.555854
PC	NegTum	Pos	0.0938617	0.34632	0.335664	0.633329
PC	NegTum	GC	0.413586	0.72559	0.949717	1
PC	NegInPos	Pos	0.0555556	0.252525	0.111111	0.389864
PC	NegInPos	GC	0.285714	0.627943	1	1
PC	NegInPos	NegTum	0.888889	1	0.888889	1
PC	TLS	Pos	0.0555556	0.252525	0.0555556	0.26455
PC	TLS	GC	0.142857	0.460829	0.142857	0.453515
PC	TLS	NegTum	0.711111	0.923521	0.266667	0.627943
PC	TLS	NegInPos	0.666667	0.894855	0.333333	0.633329
pDC	GC	Pos	0.0176768	0.16835	0.00505051	0.0481
pDC	NegTum	Pos	0.455711	0.772391	0.901515	1
pDC	NegTum	GC	0.010101	0.10101	0.00252525	0.0315657
pDC	NegInPos	Pos	0.5	0.8	0.333333	0.633329
pDC	NegInPos	GC	0.0952381	0.34632	0.0952381	0.34632
pDC	NegInPos	NegTum	0.222222	0.627943	0.333333	0.633329
pDC	TLS	Pos	0.25	0.627943	0.25	0.627943
pDC	TLS	GC	1	1	1	1
pDC	TLS	NegTum	0.25	0.627943	0.25	0.627943
pDC	TLS	NegInPos	0.666667	0.894855	0.666667	0.854701
Tcy	GC	Pos	0.0512821	0.252525	0.004662	0.04662
Tcy	NegTum	Pos	0.151981	0.48248	0.396892	0.680272
Tcy	NegTum	GC	0.572761	0.867819	0.344988	0.638867
Tcy	NegInPos	Pos	0.5	0.8	0.666667	0.854701
Tcy	NegInPos	GC	1	1	1	1
Tcy	NegInPos	NegTum	1	1	0.888889	1
Tcy	TLS	Pos	0.333333	0.651775	0.111111	0.389864
Tcy	TLS	GC	0.642857	0.894855	0.285714	0.627943
Tcy	TLS	NegTum	0.888889	1	0.711111	0.900141
Tcy	TLS	NegInPos	1	1	1	1
TFH	GC	Pos	0.034965	0.252525	0.137529	0.453515
TFH	NegTum	Pos	0.534965	0.818045	0.259324	0.627943
TFH	NegTum	GC	0.365967	0.697081	1	1
TFH	NegInPos	Pos	0.0555556	0.252525	0.0555556	0.26455
TFH	NegInPos	GC	0.0714286	0.280112	0.0714286	0.285714
TFH	NegInPos	NegTum	0.0555556	0.252525	0.0555556	0.26455
TFH	TLS	Pos	0.222222	0.627943	0.333333	0.633329
TFH	TLS	GC	0.642857	0.894855	0.642857	0.854701
TFH	TLS	NegTum	0.5	0.8	0.888889	1
TFH	TLS	NegInPos	0.333333	0.651775	0.333333	0.633329
Th	GC	Pos	0.0734266	0.28241	0.365967	0.6715
Th	NegTum	Pos	0.53582	0.818045	0.120591	0.415829
Th	NegTum	GC	0.413586	0.72559	1	1
Th	NegInPos	Pos	0.333333	0.651775	0.333333	0.633329
Th	NegInPos	GC	0.142857	0.460829	0.142857	0.453515
Th	NegInPos	NegTum	0.266667	0.627943	0.266667	0.627943
Th	TLS	Pos	0.888889	1	0.888889	1
Th	TLS	GC	0.285714	0.627943	0.285714	0.627943
Th	TLS	NegTum	0.711111	0.923521	0.533333	0.790814
Th	TLS	NegInPos	0.333333	0.651775	1	1
Treg	GC	Pos	1	1	0.5338	0.790814
Treg	NegTum	Pos	0.396892	0.714286	0.612587	0.854701
Treg	NegTum	GC	0.282384	0.627943	0.851815	1
Treg	NegInPos	Pos	0.111111	0.396825	0.222222	0.627943
Treg	NegInPos	GC	0.285714	0.627943	0.428571	0.680272
Treg	NegInPos	NegTum	0.4	0.714286	0.4	0.680272
Treg	TLS	Pos	0.666667	0.894855	0.888889	1
Treg	TLS	GC	1	1	0.857143	1
Treg	TLS	NegTum	0.533333	0.818045	0.888889	1
Treg	TLS	NegInPos	0.333333	0.651775	0.333333	0.633329
BC	GC	Pos	0.0021645	0.03108	0.0021645	0.0309215
BC	NegTum	Pos	1	1	0.754579	0.943223
BC	NegTum	GC	0.000666001	0.02664	0.000666001	0.02331
BC	NegInPos	Pos	0.285714	0.627943	0.285714	0.627943
BC	NegInPos	GC	0.285714	0.627943	0.285714	0.627943
BC	NegInPos	NegTum	0.666667	0.894855	0.666667	0.854701
BC	TLS	Pos	0.0714286	0.280112	0.0714286	0.285714
BC	TLS	GC	1	1	1	1
BC	TLS	NegTum	0.0444444	0.252525	0.0444444	0.26455
BC	TLS	NegInPos	0.666667	0.894855	0.666667	0.854701
BC_EarlyGerminalCenter	GC	Pos	0.0021645	0.03108	0.004329	0.0455685
BC_EarlyGerminalCenter	NegTum	Pos	0.818182	1	0.818182	1
BC_EarlyGerminalCenter	NegTum	GC	0.0021645	0.03108	0.0021645	0.0309215
BC_EarlyGerminalCenter	NegInPos	Pos	0.857143	1	0.857143	1
BC_EarlyGerminalCenter	NegInPos	GC	0.285714	0.627943	0.285714	0.627943
BC_EarlyGerminalCenter	NegInPos	NegTum	0.285714	0.627943	0.285714	0.627943
BC_EarlyGerminalCenter	TLS	Pos	0.0714286	0.280112	0.0714286	0.285714
BC_EarlyGerminalCenter	TLS	GC	0.285714	0.627943	0.428571	0.680272
BC_EarlyGerminalCenter	TLS	NegTum	0.0714286	0.280112	0.0714286	0.285714
BC_EarlyGerminalCenter	TLS	NegInPos	0.666667	0.894855	0.666667	0.854701
BC_GerminalCenter	GC	Pos	0.0021645	0.03108	0.0021645	0.0309215
BC_GerminalCenter	NegTum	Pos	0.137529	0.460829	0.0734266	0.287947
BC_GerminalCenter	NegTum	GC	0.0011655	0.0276267	0.0011655	0.02331
BC_GerminalCenter	NegInPos	Pos	1	1	1	1
BC_GerminalCenter	NegInPos	GC	0.285714	0.627943	0.285714	0.627943
BC_GerminalCenter	NegInPos	NegTum	0.5	0.8	0.5	0.763359
BC_GerminalCenter	TLS	Pos	0.0714286	0.280112	0.0714286	0.285714
BC_GerminalCenter	TLS	GC	1	1	1	1
BC_GerminalCenter	TLS	NegTum	0.0555556	0.252525	0.0555556	0.26455
BC_GerminalCenter	TLS	NegInPos	0.666667	0.894855	0.666667	0.854701
fDC	GC	Pos	0.0238095	0.21645	0.0238095	0.198413
fDC	NegTum	Pos	0.392857	0.714286	0.392857	0.680272
fDC	NegTum	GC	0.004329	0.0481	0.004329	0.0455685
fDC	NegInPos	Pos	1	1	1	1
fDC	NegInPos	GC	0.285714	0.627943	0.285714	0.627943
fDC	NegInPos	NegTum	1	1	1	1
fDC	TLS	Pos	0.2	0.615385	0.2	0.588235
fDC	TLS	GC	0.642857	0.894855	0.428571	0.680272
fDC	TLS	NegTum	0.0952381	0.34632	0.0952381	0.34632
fDC	TLS	NegInPos	0.666667	0.894855	0.666667	0.854701
