# Supplementary material for: A Multi-Omics Analysis of Metastatic Melanoma Identifies a Germinal Center-Like Tumor Microenvironment in HLA-DR-Positive Tumor Areas
Source: Front Oncol. 2021 Mar 25;11:636057. doi: 10.3389/fonc.2021.636057 (PMC8029980; doi:10.3389/fonc.2021.636057)
Supplement: Supplementary file 6 [file Table_5.xlsx]

## Sheet: Sheet1
Supplementary Table 5: Complete list of differential gene expression between HLA-DR+ and HLA-DR- tumour areas
geneID	baseMean	log2FoldChange	lfcSE	stat	p-value	p-value adjusted	logP	Status
0R7H2P	0	0		0	1	1	0	Undifferentiated
5S_rRNA	0	0		0	1	1	0	Undifferentiated
7SK	1.51963	-0.775275	2.33822	-0.331567	0.740217	0.999976	0.130641	Undifferentiated
A1BG	0.739873	0.912867	3.2791	0.278389	0.780714	0.999976	0.107508	Undifferentiated
A1BG-AS1	0	0		0	1	1	0	Undifferentiated
A1CF	0	0		0	1	1	0	Undifferentiated
A2M	368.823	-0.334166	0.548022	-0.609767	0.542016	0.999976	0.265988	Undifferentiated
A2M-AS1	4.44754	-2.40747	1.58102	-1.52274	0.127825	0.999976	0.893386	Undifferentiated
A2ML1	0.197975	1.44108	3.52388	0.408946	0.682579	0.999976	0.165847	Undifferentiated
A2ML1-AS1	0	0		0	1	1	0	Undifferentiated
A2ML1-AS2	0	0		0	1	1	0	Undifferentiated
A2MP1	1.58187	0.737226	2.3491	0.313834	0.753647	0.999976	0.122832	Undifferentiated
A3GALT2	0	0		0	1	1	0	Undifferentiated
A4GALT	5.04367	1.45709	1.56397	0.931662	0.351511	0.999976	0.454061	Undifferentiated
A4GNT	0	0		0	1	1	0	Undifferentiated
AAAS	45.6339	-0.0991596	0.688412	-0.144041	0.885468	0.999976	0.0528271	Undifferentiated
AACP	0	0		0	1	1	0	Undifferentiated
AACS	24.3761	-0.463106	0.646467	-0.716365	0.473766	0.999976	0.324436	Undifferentiated
AACSP1	0.530369	2.60943	3.4587	0.754453	0.450577	0.999976	0.346231	Undifferentiated
AADAC	0	0		0	1	1	0	Undifferentiated
AADACL2	0	0		0	1	1	0	Undifferentiated
AADACL3	0	0		0	1	1	0	Undifferentiated
AADACL4	0	0		0	1	1	0	Undifferentiated
AADAT	6.84145	-0.640536	1.16146	-0.551493	0.581296	0.999976	0.235603	Undifferentiated
AAED1	19.1582	-0.715418	0.832398	-0.859465	0.390084	0.999976	0.408842	Undifferentiated
AAGAB	84.465	0.250479	0.497049	0.503933	0.614309	0.999976	0.211613	Undifferentiated
AAK1	61.6563	0.245243	0.568781	0.431173	0.666342	0.999976	0.176303	Undifferentiated
AAMDC	17.1053	0.439996	0.759553	0.579282	0.562399	0.999976	0.249956	Undifferentiated
AAMP	239.458	0.0359579	0.483088	0.0744335	0.940665	0.999976	0.0265648	Undifferentiated
AANAT	0	0		0	1	1	0	Undifferentiated
AAR2	53.2813	-0.181558	0.618718	-0.293443	0.769184	0.999976	0.11397	Undifferentiated
AARD	9.35559	-0.568336	1.51549	-0.375017	0.707648	0.999976	0.150183	Undifferentiated
AARS	192.753	-0.312546	0.590585	-0.529215	0.596656	0.999976	0.224276	Undifferentiated
AARS2	21.2724	0.128248	0.672585	0.190679	0.848777	0.999976	0.0712065	Undifferentiated
AARSD1	1.75966	1.40923	2.5262	0.557844	0.576951	0.999976	0.238861	Undifferentiated
AASDH	39.4746	0.160697	0.563738	0.285057	0.775601	0.999976	0.110362	Undifferentiated
AASDHPPT	69.058	-0.218479	0.563087	-0.388002	0.698014	0.999976	0.156136	Undifferentiated
AASS	25.7053	0.629955	0.70533	0.893134	0.371785	0.999976	0.429708	Undifferentiated
AATF	52.8047	0.675111	0.663918	1.01686	0.309221	0.999976	0.509732	Undifferentiated
AATK	7.54343	0.150685	1.43782	0.104802	0.916533	0.999976	0.0378518	Undifferentiated
AATK-AS1	0	0		0	1	1	0	Undifferentiated
AB015752.3	0.197975	1.44108	3.52388	0.408946	0.682579	0.999976	0.165847	Undifferentiated
AB015752.4	0.709964	3.06632	3.43855	0.891748	0.372528	0.999976	0.428841	Undifferentiated
AB019438.63	0.116039	0.82111	3.53381	0.232358	0.81626	0.999976	0.0881716	Undifferentiated
AB019438.66	0.348117	2.07272	3.48719	0.594381	0.552257	0.999976	0.257859	Undifferentiated
AB019439.68	0	0		0	1	1	0	Undifferentiated
AB019440.1	0	0		0	1	1	0	Undifferentiated
AB019440.50	0	0		0	1	1	0	Undifferentiated
AB019441.29	98.5113	-0.25184	0.574923	-0.438042	0.661356	0.999976	0.179565	Undifferentiated
ABAT	10.1506	-0.834125	1.17589	-0.709355	0.478104	0.999976	0.320478	Undifferentiated
ABC12-47043100G14.2	0	0		0	1	1	0	Undifferentiated
ABC7-42389800N19.1	1.18733	-3.67449	2.70442	-1.3587	0.174242	0.999976	0.758846	Undifferentiated
ABC7-43041300I9.1	0	0		0	1	1	0	Undifferentiated
ABCA1	77.5818	0.63132	0.618276	1.0211	0.307209	0.999976	0.512566	Undifferentiated
ABCA10	5.11729	0.276519	1.49966	0.184388	0.853709	0.999976	0.06869	Undifferentiated
ABCA11P	0.312527	0.684608	3.51116	0.194981	0.845408	0.999976	0.0729336	Undifferentiated
ABCA12	1.70706	-2.13183	2.58026	-0.826207	0.408687	0.999976	0.388609	Undifferentiated
ABCA13	7.54832	-0.723612	1.23123	-0.587715	0.556724	0.999976	0.25436	Undifferentiated
ABCA17P	3.18869	0.98893	1.58815	0.622694	0.533486	0.999976	0.272877	Undifferentiated
ABCA2	13.158	-0.219296	0.815068	-0.269053	0.787889	0.999976	0.103535	Undifferentiated
ABCA3	8.36009	-1.23615	1.08711	-1.13709	0.255501	0.999976	0.592608	Undifferentiated
ABCA4	0.197975	1.44108	3.52388	0.408946	0.682579	0.999976	0.165847	Undifferentiated
ABCA5	96.8991	-0.534685	0.746686	-0.716077	0.473944	0.999976	0.324273	Undifferentiated
ABCA6	31.3438	-1.74899	1.0744	-1.62788	0.10355	0.999976	0.984848	Undifferentiated
ABCA7	2.26723	0.795562	1.86538	0.426489	0.669752	0.999976	0.174086	Undifferentiated
ABCA8	39.9546	-0.477157	0.786147	-0.606956	0.54388	0.999976	0.264497	Undifferentiated
ABCA9	5.81914	-1.49866	1.79194	-0.836334	1	1	0	Undifferentiated
ABCA9-AS1	0.312261	-1.84858	3.49195	-0.529383	0.59654	0.999976	0.22436	Undifferentiated
ABCB1	3.20368	0.247297	1.52563	0.162095	0.871231	0.999976	0.0598668	Undifferentiated
ABCB10	18.7707	0.579073	0.892681	0.64869	0.516539	0.999976	0.286897	Undifferentiated
ABCB10P1	0	0		0	1	1	0	Undifferentiated
ABCB10P3	0	0		0	1	1	0	Undifferentiated
ABCB10P4	0	0		0	1	1	0	Undifferentiated
ABCB11	0	0		0	1	1	0	Undifferentiated
ABCB4	2.49575	1.77241	2.10392	0.842432	0.399546	0.999976	0.398433	Undifferentiated
ABCB5	35.7	-0.568381	2.8106	-0.202228	1	1	0	Undifferentiated
ABCB6	0.0569709	-0.573261	3.52744	-0.162515	0.8709	0.999976	0.0600315	Undifferentiated
ABCB7	67.2199	-0.448147	0.54663	-0.819836	0.41231	0.999976	0.384776	Undifferentiated
ABCB8	7.63219	0.814517	1.10244	0.738834	0.460008	0.999976	0.337235	Undifferentiated
ABCB9	10.5664	-0.622651	1.30555	-0.476926	0.633415	0.999976	0.198312	Undifferentiated
ABCC1	14.1444	-0.054535	0.82922	-0.0657666	0.947564	0.999976	0.0233916	Undifferentiated
ABCC10	9.1682	0.457793	1.02767	0.445466	0.655983	0.999976	0.183108	Undifferentiated
ABCC11	5.19134	-1.30552	1.58609	-0.823103	0.410449	0.999976	0.38674	Undifferentiated
ABCC12	0.113942	-1.00106	3.51899	-0.284475	0.776047	0.999976	0.110112	Undifferentiated
ABCC13	2.39522	1.13291	2.07187	0.546807	0.584511	0.999976	0.233207	Undifferentiated
ABCC2	1.07207	2.62377	2.5977	1.01004	0.312478	0.999976	0.505181	Undifferentiated
ABCC3	5.41859	1.86258	1.48715	1.25245	0.210406	0.999976	0.676941	Undifferentiated
ABCC4	25.3671	0.322294	0.808512	0.398626	0.690169	0.999976	0.161045	Undifferentiated
ABCC5	70.6947	0.47497	0.589605	0.805573	0.420489	0.999976	0.376245	Undifferentiated
ABCC5-AS1	0	0		0	1	1	0	Undifferentiated
ABCC6	2.91508	1.43965	1.94165	0.741458	0.458416	0.999976	0.338741	Undifferentiated
ABCC6P1	0.157573	-0.706603	3.52459	-0.200478	0.841107	0.999976	0.075149	Undifferentiated
ABCC6P2	0	0		0	1	1	0	Undifferentiated
ABCC8	0.212929	-0.279724	3.51899	-0.0794899	0.936643	0.999976	0.0284259	Undifferentiated
ABCC9	9.21401	0.660906	1.28319	0.515051	0.606518	0.999976	0.217157	Undifferentiated
ABCD1	15.2794	1.19723	0.775427	1.54397	0.122597	0.999976	0.911522	Undifferentiated
ABCD1P2	0	0		0	1	1	0	Undifferentiated
ABCD1P3	0	0		0	1	1	0	Undifferentiated
ABCD1P4	0	0		0	1	1	0	Undifferentiated
ABCD1P5	0	0		0	1	1	0	Undifferentiated
ABCD2	2.47766	0.932738	2.11535	0.440938	0.659258	0.999976	0.180945	Undifferentiated
ABCD3	80.292	-0.685711	0.479593	-1.42978	0.152781	0.999976	0.81593	Undifferentiated
ABCD4	40.5029	0.262523	0.72157	0.363821	0.715991	0.999976	0.145092	Undifferentiated
ABCE1	61.4992	0.192911	0.546397	0.35306	0.724043	0.999976	0.140236	Undifferentiated
ABCF1	486.933	0.0528413	0.436401	0.121084	0.903624	0.999976	0.044012	Undifferentiated
ABCF2	56.7895	-0.0758501	0.479639	-0.15814	0.874346	0.999976	0.0583165	Undifferentiated
ABCF2P1	3.1732	-2.15254	1.98879	-1.08234	0.279102	0.999976	0.554236	Undifferentiated
ABCF2P2	0	0		0	1	1	0	Undifferentiated
ABCF3	18.1885	0.267439	0.807396	0.331236	0.740466	0.999976	0.130495	Undifferentiated
ABCG1	28.618	1.35966	0.661996	2.05389	0.0399868	0.999976	1.39808	Overexpressed
ABCG2	2.96717	-0.17738	1.63216	-0.108678	0.913458	0.999976	0.0393115	Undifferentiated
ABCG4	0	0		0	1	1	0	Undifferentiated
ABCG5	1.40375	4.00717	2.91235	1.37592	0.168845	0.999976	0.772511	Undifferentiated
ABCG8	0.520434	-2.52066	3.45679	-0.72919	0.465885	0.999976	0.331721	Undifferentiated
ABHD1	0.445007	0.918465	3.47475	0.264325	0.791529	0.999976	0.101533	Undifferentiated
ABHD10	64.5611	-0.145352	0.679219	-0.213999	0.830548	0.999976	0.0806354	Undifferentiated
ABHD11	17.3214	0.266738	1.0396	0.256578	0.797505	0.999976	0.0982668	Undifferentiated
ABHD12	34.8182	-0.362732	0.641769	-0.565207	0.571933	0.999976	0.242655	Undifferentiated
ABHD12B	4.35042	-1.81212	1.64327	-1.10275	0.270134	0.999976	0.56842	Undifferentiated
ABHD13	35.7283	-0.477481	0.658282	-0.725343	0.468241	0.999976	0.32953	Undifferentiated
ABHD14A	13.9031	0.106255	0.89752	0.118388	0.905761	0.999976	0.0429866	Undifferentiated
ABHD14A-ACY1	0	0		0	1	1	0	Undifferentiated
ABHD14B	71.195	-0.361224	0.803338	-0.449654	1	1	0	Undifferentiated
ABHD15	7.92675	0.196906	1.0306	0.19106	0.848479	0.999976	0.0713591	Undifferentiated
ABHD16A	0.716656	3.01261	3.44061	0.875604	0.381246	0.999976	0.418795	Undifferentiated
ABHD16B	4.1515	-0.675521	1.28375	-0.526208	0.598744	0.999976	0.222759	Undifferentiated
ABHD17A	11.3921	-1.24712	0.947004	-1.31691	0.187867	0.999976	0.726149	Undifferentiated
ABHD17AP1	0	0		0	1	1	0	Undifferentiated
ABHD17AP2	0	0		0	1	1	0	Undifferentiated
ABHD17AP3	0.828003	-0.551525	2.85832	-0.192955	0.846994	0.999976	0.0721194	Undifferentiated
ABHD17AP4	0	0		0	1	1	0	Undifferentiated
ABHD17AP5	0	0		0	1	1	0	Undifferentiated
ABHD17AP6	0	0		0	1	1	0	Undifferentiated
ABHD17B	34.6744	0.477978	0.641354	0.745264	0.456112	0.999976	0.340928	Undifferentiated
ABHD17C	80.8433	0.205089	0.736994	0.278277	0.780799	0.999976	0.107461	Undifferentiated
ABHD2	256.46	0.0512802	0.571182	0.089779	0.928463	0.999976	0.0322355	Undifferentiated
ABHD3	11.9152	1.85491	1.02662	1.8068	0.0707932	0.999976	1.15001	Undifferentiated
ABHD4	13.7524	1.31305	1.16275	1.12927	0.258785	0.999976	0.587061	Undifferentiated
ABHD5	8.63988	1.42831	1.27092	1.12384	0.261082	0.999976	0.583224	Undifferentiated
ABHD6	16.1267	-0.0227155	0.915711	-0.0248064	0.980209	0.999976	0.00868113	Undifferentiated
ABHD8	8.9657	0.313819	0.825559	0.380129	0.703849	0.999976	0.15252	Undifferentiated
ABI1	66.4239	0.373779	0.588143	0.635525	0.525086	0.999976	0.27977	Undifferentiated
ABI2	164.309	-0.117606	0.588199	-0.199943	0.841525	0.999976	0.0749329	Undifferentiated
ABI3	7.56764	0.913457	1.39561	0.65452	0.512777	0.999976	0.290071	Undifferentiated
ABI3BP	4.65287	1.84469	1.65213	1.11655	0.264185	0.999976	0.578092	Undifferentiated
ABL1	143.142	0.14091	0.598819	0.235313	0.813966	0.999976	0.0893937	Undifferentiated
ABL2	94.7523	-0.0867136	0.527328	-0.16444	0.869385	0.999976	0.0607879	Undifferentiated
ABLIM1	53.965	-0.202649	0.670658	-0.302164	0.762527	0.999976	0.117745	Undifferentiated
ABLIM2	1.69989	4.31562	2.48975	1.73335	0.0830331	0.999976	1.08075	Undifferentiated
ABLIM3	35.588	-0.164775	0.849493	-0.193969	0.8462	0.999976	0.0725268	Undifferentiated
ABO	0	0		0	1	1	0	Undifferentiated
ABR	56.4836	-0.151426	0.497155	-0.304585	0.760682	0.999976	0.118797	Undifferentiated
ABRA	0	0		0	1	1	0	Undifferentiated
ABRACL	74.0105	0.83074	0.843193	0.985231	0.324511	0.999976	0.488771	Undifferentiated
ABT1	153.454	-0.269312	0.576888	-0.466835	0.640618	0.999976	0.193401	Undifferentiated
ABT1P1	0	0		0	1	1	0	Undifferentiated
ABTB1	6.09506	0.907915	1.34371	0.675678	0.499245	0.999976	0.301686	Undifferentiated
ABTB2	56.3075	-0.460268	0.767038	-0.600058	0.548467	0.999976	0.260849	Undifferentiated
AC000003.1	0	0		0	1	1	0	Undifferentiated
AC000029.1	0	0		0	1	1	0	Undifferentiated
AC000032.2	0	0		0	1	1	0	Undifferentiated
AC000036.4	0.116039	0.82111	3.53381	0.232358	0.81626	0.999976	0.0881716	Undifferentiated
AC000041.8	0	0		0	1	1	0	Undifferentiated
AC000067.1	0	0		0	1	1	0	Undifferentiated
AC000068.5	1.01941	0.187481	2.65225	0.0706875	0.943646	0.999976	0.0251907	Undifferentiated
AC000077.2	0	0		0	1	1	0	Undifferentiated
AC000078.5	0	0		0	1	1	0	Undifferentiated
AC000081.2	0.493738	-0.0558575	3.48193	-0.0160421	0.987201	0.999976	0.0055945	Undifferentiated
AC000089.3	2.9062	-4.96382	2.17551	-2.28168	0.0225083	0.999976	1.64766	Underexpressed
AC000095.9	0	0		0	1	1	0	Undifferentiated
AC000099.1	0.398796	-2.20096	3.47445	-0.63347	0.526427	0.999976	0.278662	Undifferentiated
AC000110.1	0	0		0	1	1	0	Undifferentiated
AC000111.3	0	0		0	1	1	0	Undifferentiated
AC000111.4	0	0		0	1	1	0	Undifferentiated
AC000111.5	0	0		0	1	1	0	Undifferentiated
AC000111.6	0.116039	0.82111	3.53381	0.232358	0.81626	0.999976	0.0881716	Undifferentiated
AC000120.7	0.383842	-1.08185	3.49422	-0.30961	0.756858	0.999976	0.120986	Undifferentiated
AC000123.4	1.42998	0.191818	2.17791	0.0880743	0.929818	0.999976	0.0316022	Undifferentiated
AC000124.1	0	0		0	1	1	0	Undifferentiated
AC000362.1	0	0		0	1	1	0	Undifferentiated
AC000364.1	0	0		0	1	1	0	Undifferentiated
AC000367.1	0	0		0	1	1	0	Undifferentiated
AC000370.2	0	0		0	1	1	0	Undifferentiated
AC000374.1	0	0		0	1	1	0	Undifferentiated
AC000403.1	0	0		0	1	1	0	Undifferentiated
AC002044.4	13.0876	0.0412526	0.77722	0.0530771	0.957671	0.999976	0.0187839	Undifferentiated
AC002055.4	4.50417	0.343958	1.23826	0.277776	0.781184	0.999976	0.107247	Undifferentiated
AC002056.3	2.71389	-0.374206	1.77278	-0.211084	0.832822	0.999976	0.079448	Undifferentiated
AC002056.5	0	0		0	1	1	0	Undifferentiated
AC002064.4	0.324213	-0.717797	3.50622	-0.204721	0.83779	0.999976	0.0768647	Undifferentiated
AC002064.5	0.630293	-2.74803	3.44631	-0.797382	0.425229	0.999976	0.371377	Undifferentiated
AC002066.1	0	0		0	1	1	0	Undifferentiated
AC002066.2	0.232078	1.59608	3.51348	0.454273	0.649632	0.999976	0.187332	Undifferentiated
AC002069.5	0.416881	2.3079	3.4758	0.66399	0.506697	0.999976	0.295252	Undifferentiated
AC002069.6	0	0		0	1	1	0	Undifferentiated
AC002070.1	0	0		0	1	1	0	Undifferentiated
AC002075.3	0	0		0	1	1	0	Undifferentiated
AC002075.4	8.28799	0.224568	1.35024	0.166316	0.867908	0.999976	0.0615263	Undifferentiated
AC002076.10	1.19927	1.33785	2.49482	0.536253	0.591784	0.999976	0.227837	Undifferentiated
AC002115.5	0	0		0	1	1	0	Undifferentiated
AC002115.9	0	0		0	1	1	0	Undifferentiated
AC002116.7	0.416881	2.3079	3.4758	0.66399	0.506697	0.999976	0.295252	Undifferentiated
AC002116.8	0	0		0	1	1	0	Undifferentiated
AC002117.1	0.348117	2.07272	3.48719	0.594381	0.552257	0.999976	0.257859	Undifferentiated
AC002127.2	0	0		0	1	1	0	Undifferentiated
AC002127.4	0	0		0	1	1	0	Undifferentiated
AC002128.4	0	0		0	1	1	0	Undifferentiated
AC002128.5	0.348117	2.07272	3.48719	0.594381	0.552257	0.999976	0.257859	Undifferentiated
AC002306.1	3.57937	-2.36976	1.95248	-1.21372	0.224856	0.999976	0.648095	Undifferentiated
AC002310.10	0	0		0	1	1	0	Undifferentiated
AC002310.12	2.75463	-0.408906	1.94074	-0.210696	0.833125	0.999976	0.0792901	Undifferentiated
AC002310.13	0	0		0	1	1	0	Undifferentiated
AC002310.17	2.58943	1.5435	1.84853	0.834983	0.403727	0.999976	0.393912	Undifferentiated
AC002310.7	0	0		0	1	1	0	Undifferentiated
AC002314.4	0.0989875	0.82111	3.53381	0.232358	0.81626	0.999976	0.0881716	Undifferentiated
AC002331.1	0.728608	-3.00018	3.43641	-0.873057	0.382632	0.999976	0.417218	Undifferentiated
AC002365.1	0	0		0	1	1	0	Undifferentiated
AC002366.3	0	0		0	1	1	0	Undifferentiated
AC002368.4	0	0		0	1	1	0	Undifferentiated
AC002383.2	0	0		0	1	1	0	Undifferentiated
AC002386.1	0.0569709	-0.573261	3.52744	-0.162515	0.8709	0.999976	0.0600315	Undifferentiated
AC002395.1	0	0		0	1	1	0	Undifferentiated
AC002398.11	3.25542	0.403689	1.57339	0.256573	0.797509	0.999976	0.0982645	Undifferentiated
AC002398.12	0	0		0	1	1	0	Undifferentiated
AC002398.13	0.416347	-2.20344	3.4743	-0.634211	0.525943	0.999976	0.279061	Undifferentiated
AC002398.5	0	0		0	1	1	0	Undifferentiated
AC002398.9	0	0		0	1	1	0	Undifferentiated
AC002400.1	0	0		0	1	1	0	Undifferentiated
AC002401.1	0	0		0	1	1	0	Undifferentiated
AC002429.4	0	0		0	1	1	0	Undifferentiated
AC002429.5	0.687845	-0.887832	3.44313	-0.257856	0.796518	0.999976	0.0988043	Undifferentiated
AC002451.1	0.34602	0.495245	3.49858	0.141556	0.887431	0.999976	0.0518656	Undifferentiated
AC002451.3	0.830598	1.90083	3.20173	0.593688	0.552721	0.999976	0.257494	Undifferentiated
AC002454.1	1.55499	0.500809	2.90175	0.172589	0.862975	0.999976	0.064002	Undifferentiated
AC002456.2	1.62885	0.0278848	2.05885	0.0135438	0.989194	0.999976	0.00471857	Undifferentiated
AC002463.3	0.692913	3.03384	3.43978	0.881984	0.377785	0.999976	0.422755	Undifferentiated
AC002465.2	0	0		0	1	1	0	Undifferentiated
AC002467.7	8.4268	-0.922797	1.21128	-0.761837	0.446157	0.999976	0.350512	Undifferentiated
AC002472.1	0.348117	2.07272	3.48719	0.594381	0.552257	0.999976	0.257859	Undifferentiated
AC002472.11	0	0		0	1	1	0	Undifferentiated
AC002472.13	1.07798	0.669455	2.90176	0.230707	0.817543	0.999976	0.0874896	Undifferentiated
AC002477.1	0	0		0	1	1	0	Undifferentiated
AC002480.2	0	0		0	1	1	0	Undifferentiated
AC002480.3	0	0		0	1	1	0	Undifferentiated
AC002480.4	0	0		0	1	1	0	Undifferentiated
AC002480.5	0	0		0	1	1	0	Undifferentiated
AC002485.1	0	0		0	1	1	0	Undifferentiated
AC002486.2	1.79926	2.40901	2.00407	1.20206	0.229341	0.999976	0.639519	Undifferentiated
AC002486.3	0	0		0	1	1	0	Undifferentiated
AC002511.1	1.33842	2.73587	2.68971	1.01716	0.309077	0.999976	0.509934	Undifferentiated
AC002511.2	0.170913	-1.3206	3.51047	-0.376187	0.706778	0.999976	0.150717	Undifferentiated
AC002511.3	0	0		0	1	1	0	Undifferentiated
AC002519.5	0	0		0	1	1	0	Undifferentiated
AC002519.6	0	0		0	1	1	0	Undifferentiated
AC002519.8	0	0		0	1	1	0	Undifferentiated
AC002523.1	0	0		0	1	1	0	Undifferentiated
AC002539.1	0	0		0	1	1	0	Undifferentiated
AC002539.2	0	0		0	1	1	0	Undifferentiated
AC002542.2	0	0		0	1	1	0	Undifferentiated
AC002543.2	0	0		0	1	1	0	Undifferentiated
AC002550.5	0.286952	-0.599256	3.51047	-0.170705	0.864456	0.999976	0.0632573	Undifferentiated
AC002551.1	0.0989875	0.82111	3.53381	0.232358	0.81626	0.999976	0.0881716	Undifferentiated
AC002553.1	0.411248	-1.12724	3.49195	-0.32281	0.746839	0.999976	0.126773	Undifferentiated
AC002553.4	0	0		0	1	1	0	Undifferentiated
AC002558.1	0	0		0	1	1	0	Undifferentiated
AC002978.1	0	0		0	1	1	0	Undifferentiated
AC002979.1	0	0		0	1	1	0	Undifferentiated
AC002981.1	0	0		0	1	1	0	Undifferentiated
AC002984.2	0	0		0	1	1	0	Undifferentiated
AC002985.3	0	0		0	1	1	0	Undifferentiated
AC002992.1	0	0		0	1	1	0	Undifferentiated
AC002992.4	0	0		0	1	1	0	Undifferentiated
AC002994.1	0	0		0	1	1	0	Undifferentiated
AC003001.1	0	0		0	1	1	0	Undifferentiated
AC003002.4	0	0		0	1	1	0	Undifferentiated
AC003002.6	0	0		0	1	1	0	Undifferentiated
AC003003.5	0	0		0	1	1	0	Undifferentiated
AC003005.2	0.157573	-0.706603	3.52459	-0.200478	0.841107	0.999976	0.075149	Undifferentiated
AC003005.4	0	0		0	1	1	0	Undifferentiated
AC003006.1	0	0		0	1	1	0	Undifferentiated
AC003006.7	0	0		0	1	1	0	Undifferentiated
AC003009.1	0	0		0	1	1	0	Undifferentiated
AC003009.2	0.227884	-1.58549	3.50138	-0.452817	0.65068	0.999976	0.186632	Undifferentiated
AC003029.1	0	0		0	1	1	0	Undifferentiated
AC003035.1	0	0		0	1	1	0	Undifferentiated
AC003043.1	0	0		0	1	1	0	Undifferentiated
AC003045.1	0	0		0	1	1	0	Undifferentiated
AC003051.1	0.113942	-1.00106	3.51899	-0.284475	0.776047	0.999976	0.110112	Undifferentiated
AC003075.4	6.28762	0.170663	1.30145	0.131133	0.89567	0.999976	0.047852	Undifferentiated
AC003077.1	2.21908	2.55234	2.18966	1.16563	0.243763	0.999976	0.613031	Undifferentiated
AC003079.1	0.62668	-2.82448	3.44313	-0.820322	0.412033	0.999976	0.385068	Undifferentiated
AC003080.4	0.296963	1.90655	3.49546	0.545434	0.585455	0.999976	0.232507	Undifferentiated
AC003084.2	0	0		0	1	1	0	Undifferentiated
AC003087.4	0	0		0	1	1	0	Undifferentiated
AC003088.1	0	0		0	1	1	0	Undifferentiated
AC003090.1	0.254946	0.768044	3.51749	0.21835	0.827156	0.999976	0.0824125	Undifferentiated
AC003092.1	1.76539	1.41721	2.31676	0.611722	0.540722	0.999976	0.267026	Undifferentiated
AC003092.2	0	0		0	1	1	0	Undifferentiated
AC003101.1	0	0		0	1	1	0	Undifferentiated
AC003102.1	0	0		0	1	1	0	Undifferentiated
AC003102.3	1.1801	0.286492	2.54804	0.112436	0.910478	0.999976	0.0407307	Undifferentiated
AC003104.1	1.40017	-3.89473	3.33236	-1.16876	0.242501	0.999976	0.615287	Undifferentiated
AC003658.1	0	0		0	1	1	0	Undifferentiated
AC003664.1	0.116039	0.82111	3.53381	0.232358	0.81626	0.999976	0.0881716	Undifferentiated
AC003665.1	4.19998	1.35912	1.27539	1.06565	0.286581	0.999976	0.542753	Undifferentiated
AC003666.1	0	0		0	1	1	0	Undifferentiated
AC003681.1	0	0		0	1	1	0	Undifferentiated
AC003682.16	1.06664	0.394401	3.28052	0.120225	0.904305	0.999976	0.0436851	Undifferentiated
AC003682.17	0	0		0	1	1	0	Undifferentiated
AC003956.1	0.860106	3.33587	3.40139	0.980739	0.326721	0.999976	0.485823	Undifferentiated
AC003958.2	0.197975	1.44108	3.52388	0.408946	0.682579	0.999976	0.165847	Undifferentiated
AC003958.6	0	0		0	1	1	0	Undifferentiated
AC003968.1	0	0		0	1	1	0	Undifferentiated
AC003973.1	0	0		0	1	1	0	Undifferentiated
AC003973.4	0	0		0	1	1	0	Undifferentiated
AC003973.5	0	0		0	1	1	0	Undifferentiated
AC003973.6	0.628028	2.88896	3.44565	0.838438	0.401785	0.999976	0.396006	Undifferentiated
AC003984.1	0.39595	2.24436	3.47952	0.645019	0.518915	0.999976	0.284904	Undifferentiated
AC003985.1	0	0		0	1	1	0	Undifferentiated
AC003986.5	0	0		0	1	1	0	Undifferentiated
AC003986.6	1.01293	-0.0509827	2.40439	-0.021204	0.983083	0.999976	0.00740983	Undifferentiated
AC003986.7	0.227884	-1.58549	3.50138	-0.452817	0.65068	0.999976	0.186632	Undifferentiated
AC003988.1	0.0569709	-0.573261	3.52744	-0.162515	0.8709	0.999976	0.0600315	Undifferentiated
AC003989.3	2.30556	0.146325	2.0438	0.0715947	0.942924	0.999976	0.0255231	Undifferentiated
AC003989.4	0	0		0	1	1	0	Undifferentiated
AC003991.3	0	0		0	1	1	0	Undifferentiated
AC004000.1	0.170913	-1.3206	3.51047	-0.376187	0.706778	0.999976	0.150717	Undifferentiated
AC004004.2	0	0		0	1	1	0	Undifferentiated
AC004006.2	0	0		0	1	1	0	Undifferentiated
AC004009.3	0	0		0	1	1	0	Undifferentiated
AC004012.1	1.00241	-3.4289	3.29853	-1.03952	0.298561	0.999976	0.524967	Undifferentiated
AC004014.3	0	0		0	1	1	0	Undifferentiated
AC004014.4	0.348117	2.07272	3.48719	0.594381	0.552257	0.999976	0.257859	Undifferentiated
AC004016.1	0.52904	2.64376	3.45696	0.764765	0.444412	0.999976	0.352215	Undifferentiated
AC004016.2	0	0		0	1	1	0	Undifferentiated
AC004017.1	0	0		0	1	1	0	Undifferentiated
AC004019.10	6.6249	-0.538594	1.47345	-0.365532	0.714715	0.999976	0.145867	Undifferentiated
AC004019.13	1.08977	0.98757	2.57909	0.382915	0.701783	0.999976	0.153797	Undifferentiated
AC004022.7	0	0		0	1	1	0	Undifferentiated
AC004022.8	0	0		0	1	1	0	Undifferentiated
AC004041.2	0	0		0	1	1	0	Undifferentiated
AC004051.2	0	0		0	1	1	0	Undifferentiated
AC004052.1	0	0		0	1	1	0	Undifferentiated
AC004053.1	0	0		0	1	1	0	Undifferentiated
AC004054.1	0	0		0	1	1	0	Undifferentiated
AC004057.1	0.405088	1.39969	3.48073	0.402125	0.687592	0.999976	0.162669	Undifferentiated
AC004062.2	0	0		0	1	1	0	Undifferentiated
AC004063.1	0	0		0	1	1	0	Undifferentiated
AC004066.2	0	0		0	1	1	0	Undifferentiated
AC004066.3	0	0		0	1	1	0	Undifferentiated
AC004069.1	0	0		0	1	1	0	Undifferentiated
AC004069.2	40.2007	-0.356413	0.628773	-0.566838	0.570824	0.999976	0.243498	Undifferentiated
AC004070.1	0	0		0	1	1	0	Undifferentiated
AC004074.3	7.50382	0.00278163	1.05881	0.00262713	0.997904	0.999976	0.0009113	Undifferentiated
AC004074.4	0	0		0	1	1	0	Undifferentiated
AC004076.7	0.411779	1.974	3.492	0.565292	0.571875	0.999976	0.242699	Undifferentiated
AC004076.9	0	0		0	1	1	0	Undifferentiated
AC004079.1	0	0		0	1	1	0	Undifferentiated
AC004112.4	0.314014	1.96394	3.49251	0.562331	0.573891	0.999976	0.241171	Undifferentiated
AC004112.5	0	0		0	1	1	0	Undifferentiated
AC004112.7	0	0		0	1	1	0	Undifferentiated
AC004125.3	0.977767	1.12929	3.34386	0.337719	0.735575	0.999976	0.133373	Undifferentiated
AC004129.7	0	0		0	1	1	0	Undifferentiated
AC004129.9	0	0		0	1	1	0	Undifferentiated
AC004152.5	0	0		0	1	1	0	Undifferentiated
AC004152.6	0	0		0	1	1	0	Undifferentiated
AC004156.3	0	0		0	1	1	0	Undifferentiated
AC004158.2	0.842206	-1.5016	3.11206	-0.482508	0.629445	0.999976	0.201042	Undifferentiated
AC004158.3	0.939074	-2.50845	2.99701	-0.836984	0.402602	0.999976	0.395124	Undifferentiated
AC004159.1	0	0		0	1	1	0	Undifferentiated
AC004160.4	0	0		0	1	1	0	Undifferentiated
AC004166.6	0	0		0	1	1	0	Undifferentiated
AC004221.2	6.32428	-1.70906	1.51204	-1.1303	0.25835	0.999976	0.587791	Undifferentiated
AC004231.2	0	0		0	1	1	0	Undifferentiated
AC004237.1	0	0		0	1	1	0	Undifferentiated
AC004257.1	0.689942	-0.0376495	3.43703	-0.0109541	0.99126	0.999976	0.00381238	Undifferentiated
AC004257.3	4.91623	-0.0817499	1.19411	-0.0684609	0.945419	0.999976	0.0243758	Undifferentiated
AC004381.6	1.62604	-0.282293	2.24024	-0.126011	0.899724	0.999976	0.0458909	Undifferentiated
AC004381.7	0	0		0	1	1	0	Undifferentiated
AC004383.3	0	0		0	1	1	0	Undifferentiated
AC004386.3	0	0		0	1	1	0	Undifferentiated
AC004386.4	302.524	-0.488771	0.567166	-0.861778	0.38881	0.999976	0.410263	Undifferentiated
AC004447.2	11.4905	0.696184	0.963531	0.722533	0.469967	0.999976	0.327933	Undifferentiated
AC004448.2	0	0		0	1	1	0	Undifferentiated
AC004448.5	0.232078	1.59608	3.51348	0.454273	0.649632	0.999976	0.187332	Undifferentiated
AC004449.6	0.116039	0.82111	3.53381	0.232358	0.81626	0.999976	0.0881716	Undifferentiated
AC004453.8	442.84	-0.0326689	0.599383	-0.0545042	0.956533	0.999976	0.0192998	Undifferentiated
AC004458.1	0	0		0	1	1	0	Undifferentiated
AC004460.1	0	0		0	1	1	0	Undifferentiated
AC004461.4	0.116039	0.82111	3.53381	0.232358	0.81626	0.999976	0.0881716	Undifferentiated
AC004463.6	6.01959	0.552229	1.40313	0.393571	0.693898	0.999976	0.158704	Undifferentiated
AC004466.1	1.00241	-3.4289	3.29853	-1.03952	0.298561	0.999976	0.524967	Undifferentiated
AC004471.9	0.947704	2.19281	3.40208	0.644548	0.51922	0.999976	0.284648	Undifferentiated
AC004478.2	0.0989875	0.82111	3.53381	0.232358	0.81626	0.999976	0.0881716	Undifferentiated
AC004485.3	0	0		0	1	1	0	Undifferentiated
AC004490.1	0	0		0	1	1	0	Undifferentiated
AC004492.1	0.670311	-2.90045	3.44013	-0.843121	0.399161	0.999976	0.398852	Undifferentiated
AC004510.2	0	0		0	1	1	0	Undifferentiated
AC004510.3	0.0569709	-0.573261	3.52744	-0.162515	0.8709	0.999976	0.0600315	Undifferentiated
AC004520.1	0	0		0	1	1	0	Undifferentiated
AC004528.1	0	0		0	1	1	0	Undifferentiated
AC004528.4	0	0		0	1	1	0	Undifferentiated
AC004535.2	0	0		0	1	1	0	Undifferentiated
AC004538.3	0.648425	-0.707129	3.45361	-0.204751	0.837767	0.999976	0.0768768	Undifferentiated
AC004540.4	1.96566	-0.53556	1.9634	-0.272772	0.785029	0.999976	0.105114	Undifferentiated
AC004540.5	8.03794	0.134051	1.21353	0.110463	0.912042	0.999976	0.0399852	Undifferentiated
AC004543.1	0	0		0	1	1	0	Undifferentiated
AC004543.2	0	0		0	1	1	0	Undifferentiated
AC004549.6	0	0		0	1	1	0	Undifferentiated
AC004552.1	0	0		0	1	1	0	Undifferentiated
AC004562.1	0	0		0	1	1	0	Undifferentiated
AC004593.3	0	0		0	1	1	0	Undifferentiated
AC004595.1	0.116039	0.82111	3.53381	0.232358	0.81626	0.999976	0.0881716	Undifferentiated
AC004603.4	0.398796	-2.20096	3.47445	-0.63347	0.526427	0.999976	0.278662	Undifferentiated
AC004623.2	0	0		0	1	1	0	Undifferentiated
AC004637.1	0	0		0	1	1	0	Undifferentiated
AC004655.1	0	0		0	1	1	0	Undifferentiated
AC004656.1	0	0		0	1	1	0	Undifferentiated
AC004673.1	0	0		0	1	1	0	Undifferentiated
AC004691.5	1.61297	2.28432	2.31101	0.988449	0.322933	0.999976	0.490888	Undifferentiated
AC004692.4	0	0		0	1	1	0	Undifferentiated
AC004692.5	0	0		0	1	1	0	Undifferentiated
AC004699.1	0	0		0	1	1	0	Undifferentiated
AC004702.2	0	0		0	1	1	0	Undifferentiated
AC004706.1	0	0		0	1	1	0	Undifferentiated
AC004741.3	0.113942	-1.00106	3.51899	-0.284475	0.776047	0.999976	0.110112	Undifferentiated
AC004744.3	0.113942	-1.00106	3.51899	-0.284475	0.776047	0.999976	0.110112	Undifferentiated
AC004745.1	0	0		0	1	1	0	Undifferentiated
AC004769.1	0	0		0	1	1	0	Undifferentiated
AC004771.1	0	0		0	1	1	0	Undifferentiated
AC004775.5	0	0		0	1	1	0	Undifferentiated
AC004790.3	0	0		0	1	1	0	Undifferentiated
AC004790.5	0	0		0	1	1	0	Undifferentiated
AC004791.2	0.197975	1.44108	3.52388	0.408946	0.682579	0.999976	0.165847	Undifferentiated
AC004797.1	1.65052	3.40686	2.25933	1.50791	0.131578	0.999976	0.880818	Undifferentiated
AC004812.1	0	0		0	1	1	0	Undifferentiated
AC004817.1	0	0		0	1	1	0	Undifferentiated
AC004824.1	0	0		0	1	1	0	Undifferentiated
AC004824.2	0	0		0	1	1	0	Undifferentiated
AC004832.1	0	0		0	1	1	0	Undifferentiated
AC004837.3	0	0		0	1	1	0	Undifferentiated
AC004837.4	0	0		0	1	1	0	Undifferentiated
AC004837.5	0.286952	-0.599256	3.51047	-0.170705	0.864456	0.999976	0.0632573	Undifferentiated
AC004840.8	0	0		0	1	1	0	Undifferentiated
AC004840.9	1.3138	0.379367	2.24798	0.168759	0.865986	0.999976	0.0624891	Undifferentiated
AC004851.1	0	0		0	1	1	0	Undifferentiated
AC004854.4	3.28181	0.481618	1.54067	0.312604	0.754582	0.999976	0.122294	Undifferentiated
AC004854.5	0	0		0	1	1	0	Undifferentiated
AC004862.6	0	0		0	1	1	0	Undifferentiated
AC004866.1	0	0		0	1	1	0	Undifferentiated
AC004866.3	0	0		0	1	1	0	Undifferentiated
AC004869.2	0	0		0	1	1	0	Undifferentiated
AC004869.3	0	0		0	1	1	0	Undifferentiated
AC004870.3	0	0		0	1	1	0	Undifferentiated
AC004870.4	0	0		0	1	1	0	Undifferentiated
AC004870.5	0	0		0	1	1	0	Undifferentiated
AC004875.1	0	0		0	1	1	0	Undifferentiated
AC004878.2	0	0		0	1	1	0	Undifferentiated
AC004878.3	0	0		0	1	1	0	Undifferentiated
AC004878.5	0	0		0	1	1	0	Undifferentiated
AC004878.6	0	0		0	1	1	0	Undifferentiated
AC004878.7	0	0		0	1	1	0	Undifferentiated
AC004878.8	0	0		0	1	1	0	Undifferentiated
AC004889.1	0	0		0	1	1	0	Undifferentiated
AC004893.10	1.02945	3.54018	3.42326	1.03415	0.301064	0.999976	0.521341	Undifferentiated
AC004893.11	7.71471	-0.232136	1.0618	-0.218624	0.826943	0.999976	0.0825245	Undifferentiated
AC004895.1	0	0		0	1	1	0	Undifferentiated
AC004895.4	0	0		0	1	1	0	Undifferentiated
AC004899.1	0	0		0	1	1	0	Undifferentiated
AC004899.3	0	0		0	1	1	0	Undifferentiated
AC004901.1	0	0		0	1	1	0	Undifferentiated
AC004906.3	0	0		0	1	1	0	Undifferentiated
AC004907.2	0	0		0	1	1	0	Undifferentiated
AC004909.3	5.2109	0.0881217	1.52499	0.0577849	0.95392	0.999976	0.0204881	Undifferentiated
AC004911.2	0	0		0	1	1	0	Undifferentiated
AC004917.1	0	0		0	1	1	0	Undifferentiated
AC004920.2	0.200024	-0.706603	3.52459	-0.200478	0.841107	0.999976	0.075149	Undifferentiated
AC004920.3	0	0		0	1	1	0	Undifferentiated
AC004924.1	0	0		0	1	1	0	Undifferentiated
AC004938.5	0.331065	2.0193	3.48975	0.578636	0.562835	0.999976	0.249619	Undifferentiated
AC004941.3	0	0		0	1	1	0	Undifferentiated
AC004941.5	6.83625	0.411595	1.09492	0.375914	0.706981	0.999976	0.150593	Undifferentiated
AC004943.1	0	0		0	1	1	0	Undifferentiated
AC004945.1	0	0		0	1	1	0	Undifferentiated
AC004947.2	0	0		0	1	1	0	Undifferentiated
AC004951.5	0	0		0	1	1	0	Undifferentiated
AC004951.6	3.87521	-2.58159	1.66724	-1.54842	0.12152	0.999976	0.915352	Undifferentiated
AC004967.11	0.289049	0.923047	3.50707	0.263196	0.792399	0.999976	0.101056	Undifferentiated
AC004967.7	3.38563	0.740692	1.35629	0.546118	0.584985	0.999976	0.232855	Undifferentiated
AC004967.8	15.258	-0.212502	1.17558	-0.180763	0.856554	0.999976	0.0672454	Undifferentiated
AC004969.1	0	0		0	1	1	0	Undifferentiated
AC004980.1	0	0		0	1	1	0	Undifferentiated
AC004980.10	0	0		0	1	1	0	Undifferentiated
AC004980.11	0	0		0	1	1	0	Undifferentiated
AC004980.7	11.8085	-0.691457	1.07055	-0.645887	0.518352	0.999976	0.285375	Undifferentiated
AC004980.8	0	0		0	1	1	0	Undifferentiated
AC004980.9	0.0989875	0.82111	3.53381	0.232358	0.81626	0.999976	0.0881716	Undifferentiated
AC004985.12	0	0		0	1	1	0	Undifferentiated
AC004987.10	0	0		0	1	1	0	Undifferentiated
AC004987.9	0	0		0	1	1	0	Undifferentiated
AC004988.1	0.929566	2.29721	3.41211	0.673253	0.500786	0.999976	0.300348	Undifferentiated
AC005000.1	0	0		0	1	1	0	Undifferentiated
AC005000.2	0	0		0	1	1	0	Undifferentiated
AC005003.1	4.0957	1.75044	1.70069	1.02925	0.303361	0.999976	0.51804	Undifferentiated
AC005007.3	0.116039	0.82111	3.53381	0.232358	0.81626	0.999976	0.0881716	Undifferentiated
AC005008.2	0	0		0	1	1	0	Undifferentiated
AC005008.3	0	0		0	1	1	0	Undifferentiated
AC005009.1	0.520434	-2.52066	3.45679	-0.72919	0.465885	0.999976	0.331721	Undifferentiated
AC005009.2	0	0		0	1	1	0	Undifferentiated
AC005013.1	0	0		0	1	1	0	Undifferentiated
AC005013.5	0	0		0	1	1	0	Undifferentiated
AC005014.5	3.08089	-1.22375	1.99218	-0.614278	0.539032	0.999976	0.268386	Undifferentiated
AC005017.2	0	0		0	1	1	0	Undifferentiated
AC005019.2	2.23232	-2.91508	2.70467	-1.0778	0.281125	0.999976	0.5511	Undifferentiated
AC005019.3	0.608488	-0.445251	3.479	-0.127983	0.898163	0.999976	0.046645	Undifferentiated
AC005020.1	0	0		0	1	1	0	Undifferentiated
AC005022.1	0.519029	0.652355	3.46353	0.18835	0.850603	0.999976	0.0702733	Undifferentiated
AC005027.3	0.197975	1.44108	3.52388	0.408946	0.682579	0.999976	0.165847	Undifferentiated
AC005029.1	0.945439	-3.34135	3.4254	-0.975462	0.329331	0.999976	0.482367	Undifferentiated
AC005033.6	0	0		0	1	1	0	Undifferentiated
AC005034.2	0	0		0	1	1	0	Undifferentiated
AC005034.3	0.0569709	-0.573261	3.52744	-0.162515	0.8709	0.999976	0.0600315	Undifferentiated
AC005037.1	0	0		0	1	1	0	Undifferentiated
AC005037.2	0	0		0	1	1	0	Undifferentiated
AC005037.3	0.0569709	-0.573261	3.52744	-0.162515	0.8709	0.999976	0.0600315	Undifferentiated
AC005037.4	0	0		0	1	1	0	Undifferentiated
AC005037.6	0	0		0	1	1	0	Undifferentiated
AC005040.3	0	0		0	1	1	0	Undifferentiated
AC005041.11	0	0		0	1	1	0	Undifferentiated
AC005041.17	0	0		0	1	1	0	Undifferentiated
AC005042.2	0	0		0	1	1	0	Undifferentiated
AC005042.3	0	0		0	1	1	0	Undifferentiated
AC005042.4	1.60318	-0.848553	2.37558	-0.357198	0.720943	0.999976	0.142099	Undifferentiated
AC005042.5	0	0		0	1	1	0	Undifferentiated
AC005048.1	0	0		0	1	1	0	Undifferentiated
AC005062.2	0.497784	-1.47962	3.47445	-0.425857	0.670212	0.999976	0.173788	Undifferentiated
AC005071.1	0	0		0	1	1	0	Undifferentiated
AC005076.5	6.86029	0.748303	1.39665	0.535784	0.592108	0.999976	0.227599	Undifferentiated
AC005077.12	0.773081	-2.05758	3.26787	-0.629637	0.528932	0.999976	0.2766	Undifferentiated
AC005077.14	0	0		0	1	1	0	Undifferentiated
AC005077.5	0	0		0	1	1	0	Undifferentiated
AC005077.7	0	0		0	1	1	0	Undifferentiated
AC005077.8	0	0		0	1	1	0	Undifferentiated
AC005077.9	0	0		0	1	1	0	Undifferentiated
AC005082.1	0	0		0	1	1	0	Undifferentiated
AC005082.12	0.779792	0.653767	3.42102	0.191103	0.848445	0.999976	0.0713763	Undifferentiated
AC005083.1	0.296963	1.90655	3.49546	0.545434	0.585455	0.999976	0.232507	Undifferentiated
AC005086.1	0.794746	-0.0563754	3.41922	-0.0164878	0.986845	0.999976	0.00575095	Undifferentiated
AC005086.2	0	0		0	1	1	0	Undifferentiated
AC005086.3	0	0		0	1	1	0	Undifferentiated
AC005086.4	1.29513	-0.248105	2.69854	-0.0919404	0.926745	0.999976	0.0330396	Undifferentiated
AC005088.1	0	0		0	1	1	0	Undifferentiated
AC005094.2	2.2079	0.469426	2.43722	0.192607	0.847267	0.999976	0.0719799	Undifferentiated
AC005102.1	0.116039	0.82111	3.53381	0.232358	0.81626	0.999976	0.0881716	Undifferentiated
AC005104.3	0	0		0	1	1	0	Undifferentiated
AC005105.2	0	0		0	1	1	0	Undifferentiated
AC005150.1	0	0		0	1	1	0	Undifferentiated
AC005152.2	3.56776	-0.281233	1.49747	-0.187806	0.851029	0.999976	0.0700557	Undifferentiated
AC005152.3	2.01729	0.057923	2.22397	0.0260449	0.979222	0.999976	0.00911904	Undifferentiated
AC005154.5	1.00284	0.830578	2.43873	0.340578	0.733421	0.999976	0.134647	Undifferentiated
AC005154.6	24.2038	-0.0957163	0.773572	-0.123733	0.901527	0.999976	0.0450214	Undifferentiated
AC005154.7	1.07272	0.958644	2.58971	0.370174	0.711253	0.999976	0.147976	Undifferentiated
AC005154.8	0	0		0	1	1	0	Undifferentiated
AC005154.9	0.170913	-1.3206	3.51047	-0.376187	0.706778	0.999976	0.150717	Undifferentiated
AC005160.3	0	0		0	1	1	0	Undifferentiated
AC005161.1	0.435152	1.21292	3.48041	0.348499	0.727466	0.999976	0.138188	Undifferentiated
AC005162.4	0	0		0	1	1	0	Undifferentiated
AC005162.5	0.0569709	-0.573261	3.52744	-0.162515	0.8709	0.999976	0.0600315	Undifferentiated
AC005176.1	0	0		0	1	1	0	Undifferentiated
AC005176.2	0	0		0	1	1	0	Undifferentiated
AC005176.3	0	0		0	1	1	0	Undifferentiated
AC005178.1	0	0		0	1	1	0	Undifferentiated
AC005189.6	0.400893	-1.08185	3.49422	-0.30961	0.756858	0.999976	0.120986	Undifferentiated
AC005195.1	0	0		0	1	1	0	Undifferentiated
AC005197.2	1.24018	3.86527	3.02434	1.27805	0.201231	0.999976	0.696306	Undifferentiated
AC005215.1	0	0		0	1	1	0	Undifferentiated
AC005215.2	0	0		0	1	1	0	Undifferentiated
AC005220.3	0	0		0	1	1	0	Undifferentiated
AC005224.2	2.7214	1.74936	2.00366	0.873084	0.382618	0.999976	0.417235	Undifferentiated
AC005229.1	0	0		0	1	1	0	Undifferentiated
AC005229.5	0	0		0	1	1	0	Undifferentiated
AC005229.7	16.9863	0.992169	0.962988	1.0303	0.302868	0.999976	0.518747	Undifferentiated
AC005235.1	0.10422	0.82111	3.53381	0.232358	0.81626	0.999976	0.0881716	Undifferentiated
AC005237.2	0	0		0	1	1	0	Undifferentiated
AC005237.4	0	0		0	1	1	0	Undifferentiated
AC005251.4	0	0		0	1	1	0	Undifferentiated
AC005253.2	0.596771	-0.859751	3.46434	-0.248172	0.804001	0.999976	0.0947432	Undifferentiated
AC005253.4	0	0		0	1	1	0	Undifferentiated
AC005255.3	1.93161	0.0686636	2.05303	0.0334449	0.97332	0.999976	0.0117444	Undifferentiated
AC005255.5	0	0		0	1	1	0	Undifferentiated
AC005255.6	0	0		0	1	1	0	Undifferentiated
AC005256.1	0	0		0	1	1	0	Undifferentiated
AC005258.3	0.197975	1.44108	3.52388	0.408946	0.682579	0.999976	0.165847	Undifferentiated
AC005262.2	0	0		0	1	1	0	Undifferentiated
AC005262.3	0	0		0	1	1	0	Undifferentiated
AC005262.4	0.633911	-1.78272	3.45762	-0.515592	0.606139	0.999976	0.217428	Undifferentiated
AC005264.2	0.0989875	0.82111	3.53381	0.232358	0.81626	0.999976	0.0881716	Undifferentiated
AC005265.1	0.734961	-1.02048	3.28603	-0.31055	0.756143	0.999976	0.121396	Undifferentiated
AC005276.1	0	0		0	1	1	0	Undifferentiated
AC005280.1	0	0		0	1	1	0	Undifferentiated
AC005281.1	0	0		0	1	1	0	Undifferentiated
AC005281.2	0	0		0	1	1	0	Undifferentiated
AC005284.1	0	0		0	1	1	0	Undifferentiated
AC005288.1	0	0		0	1	1	0	Undifferentiated
AC005300.5	0.26286	0.148078	3.52744	0.0419789	0.966516	0.999976	0.0147912	Undifferentiated
AC005301.8	0	0		0	1	1	0	Undifferentiated
AC005304.1	0	0		0	1	1	0	Undifferentiated
AC005306.3	1.93764	0.262354	2.25242	0.116476	0.907275	0.999976	0.0422611	Undifferentiated
AC005307.1	0.46312	-0.345475	3.48823	-0.0990402	0.921106	0.999976	0.0356902	Undifferentiated
AC005307.3	0	0		0	1	1	0	Undifferentiated
AC005324.6	0	0		0	1	1	0	Undifferentiated
AC005324.7	0	0		0	1	1	0	Undifferentiated
AC005326.2	0	0		0	1	1	0	Undifferentiated
AC005329.7	0	0		0	1	1	0	Undifferentiated
AC005330.2	0.113942	-1.00106	3.51899	-0.284475	0.776047	0.999976	0.110112	Undifferentiated
AC005336.1	0.383842	-1.08185	3.49422	-0.30961	0.756858	0.999976	0.120986	Undifferentiated
AC005336.4	0.232078	1.59608	3.51348	0.454273	0.649632	0.999976	0.187332	Undifferentiated
AC005336.5	3.85173	-1.11123	1.4173	-0.784051	0.43301	0.999976	0.363502	Undifferentiated
AC005339.2	0	0		0	1	1	0	Undifferentiated
AC005351.1	2.55553	-3.15918	2.13643	-1.47872	0.139216	0.999976	0.856312	Undifferentiated
AC005355.1	0	0		0	1	1	0	Undifferentiated
AC005355.2	0	0		0	1	1	0	Undifferentiated
AC005356.1	1.47874	-2.49148	2.61782	-0.951738	0.34123	0.999976	0.466953	Undifferentiated
AC005357.1	0	0		0	1	1	0	Undifferentiated
AC005358.3	0	0		0	1	1	0	Undifferentiated
AC005363.9	0	0		0	1	1	0	Undifferentiated
AC005370.1	0	0		0	1	1	0	Undifferentiated
AC005375.1	0	0		0	1	1	0	Undifferentiated
AC005387.2	0	0		0	1	1	0	Undifferentiated
AC005387.3	0	0		0	1	1	0	Undifferentiated
AC005391.2	0	0		0	1	1	0	Undifferentiated
AC005392.13	0	0		0	1	1	0	Undifferentiated
AC005394.1	0	0		0	1	1	0	Undifferentiated
AC005399.1	0.155958	0.148078	3.52744	0.0419789	0.966516	0.999976	0.0147912	Undifferentiated
AC005477.1	0	0		0	1	1	0	Undifferentiated
AC005481.5	0	0		0	1	1	0	Undifferentiated
AC005484.5	0	0		0	1	1	0	Undifferentiated
AC005487.2	0.0569709	-0.573261	3.52744	-0.162515	0.8709	0.999976	0.0600315	Undifferentiated
AC005488.1	0	0		0	1	1	0	Undifferentiated
AC005488.11	0	0		0	1	1	0	Undifferentiated
AC005488.12	0	0		0	1	1	0	Undifferentiated
AC005493.1	0	0		0	1	1	0	Undifferentiated
AC005498.3	0	0		0	1	1	0	Undifferentiated
AC005498.4	0	0		0	1	1	0	Undifferentiated
AC005510.1	0	0		0	1	1	0	Undifferentiated
AC005513.1	0	0		0	1	1	0	Undifferentiated
AC005517.3	0	0		0	1	1	0	Undifferentiated
AC005518.2	0.0989875	0.82111	3.53381	0.232358	0.81626	0.999976	0.0881716	Undifferentiated
AC005519.4	0.104087	-0.706603	3.52459	-0.200478	0.841107	0.999976	0.075149	Undifferentiated
AC005522.6	0	0		0	1	1	0	Undifferentiated
AC005522.7	0.197975	1.44108	3.52388	0.408946	0.682579	0.999976	0.165847	Undifferentiated
AC005523.2	0	0		0	1	1	0	Undifferentiated
AC005523.3	0	0		0	1	1	0	Undifferentiated
AC005532.5	0	0		0	1	1	0	Undifferentiated
AC005534.6	0.875404	0.778621	3.12364	0.249267	0.803154	0.999976	0.0952011	Undifferentiated
AC005534.8	0.348117	2.07272	3.48719	0.594381	0.552257	0.999976	0.257859	Undifferentiated
AC005534.9	2.27056	-0.751691	1.82144	-0.412691	0.679833	0.999976	0.167598	Undifferentiated
AC005537.2	0.227884	-1.58549	3.50138	-0.452817	0.65068	0.999976	0.186632	Undifferentiated
AC005538.5	0	0		0	1	1	0	Undifferentiated
AC005539.2	0	0		0	1	1	0	Undifferentiated
AC005540.3	0.73161	1.67653	3.43539	0.488018	0.625537	0.999976	0.203747	Undifferentiated
AC005544.1	0	0		0	1	1	0	Undifferentiated
AC005546.2	0.379353	0.0706197	3.49699	0.0201944	0.983888	0.999976	0.00705422	Undifferentiated
AC005549.1	0	0		0	1	1	0	Undifferentiated
AC005549.2	0	0		0	1	1	0	Undifferentiated
AC005549.3	0	0		0	1	1	0	Undifferentiated
AC005550.3	1.57116	-4.106	2.82681	-1.45252	0.146357	0.999976	0.834585	Undifferentiated
AC005550.4	0	0		0	1	1	0	Undifferentiated
AC005550.5	0.208174	-1.43914	3.50622	-0.410452	0.681474	0.999976	0.16655	Undifferentiated
AC005559.2	0	0		0	1	1	0	Undifferentiated
AC005559.3	0	0		0	1	1	0	Undifferentiated
AC005562.1	21.8274	-1.15887	0.922191	-1.25665	0.20888	0.999976	0.680103	Undifferentiated
AC005588.2	0	0		0	1	1	0	Undifferentiated
AC005592.1	3.03571	-1.90004	2.02261	-0.9394	0.347525	0.999976	0.459014	Undifferentiated
AC005592.2	4.36418	-1.96702	1.61216	-1.22011	0.222422	0.999976	0.652823	Undifferentiated
AC005592.3	1.10701	-0.844272	2.83211	-0.298107	0.765621	0.999976	0.115986	Undifferentiated
AC005594.3	0	0		0	1	1	0	Undifferentiated
AC005597.1	1.11258	0.723075	3.22902	0.22393	0.822812	0.999976	0.0846996	Undifferentiated
AC005606.1	0	0		0	1	1	0	Undifferentiated
AC005606.14	0	0		0	1	1	0	Undifferentiated
AC005606.15	0	0		0	1	1	0	Undifferentiated
AC005609.1	0.10422	0.82111	3.53381	0.232358	0.81626	0.999976	0.0881716	Undifferentiated
AC005609.2	0	0		0	1	1	0	Undifferentiated
AC005614.3	0	0		0	1	1	0	Undifferentiated
AC005614.5	0	0		0	1	1	0	Undifferentiated
AC005616.1	0	0		0	1	1	0	Undifferentiated
AC005616.2	0	0		0	1	1	0	Undifferentiated
AC005618.1	0	0		0	1	1	0	Undifferentiated
AC005618.6	0.312261	-1.84858	3.49195	-0.529383	0.59654	0.999976	0.22436	Undifferentiated
AC005621.1	0	0		0	1	1	0	Undifferentiated
AC005624.2	0.284854	-1.80319	3.49422	-0.516047	0.605821	0.999976	0.217655	Undifferentiated
AC005625.1	0	0		0	1	1	0	Undifferentiated
AC005626.3	0	0		0	1	1	0	Undifferentiated
AC005631.1	0	0		0	1	1	0	Undifferentiated
AC005682.5	3.66184	-2.24869	2.03302	-1.10609	0.26869	0.999976	0.570749	Undifferentiated
AC005682.6	0	0		0	1	1	0	Undifferentiated
AC005682.7	0.731476	-0.987612	3.29628	-0.299614	0.764472	0.999976	0.116639	Undifferentiated
AC005682.8	0.881064	-0.728016	2.76023	-0.263752	0.791971	0.999976	0.101291	Undifferentiated
AC005686.1	0	0		0	1	1	0	Undifferentiated
AC005701.1	0	0		0	1	1	0	Undifferentiated
AC005702.1	0.104087	-0.706603	3.52459	-0.200478	0.841107	0.999976	0.075149	Undifferentiated
AC005702.2	0	0		0	1	1	0	Undifferentiated
AC005702.3	0	0		0	1	1	0	Undifferentiated
AC005702.4	0	0		0	1	1	0	Undifferentiated
AC005703.2	0	0		0	1	1	0	Undifferentiated
AC005703.3	0.764838	1.39462	3.42495	0.407195	0.683865	0.999976	0.16503	Undifferentiated
AC005722.4	0	0		0	1	1	0	Undifferentiated
AC005725.1	0	0		0	1	1	0	Undifferentiated
AC005730.2	0	0		0	1	1	0	Undifferentiated
AC005740.3	0	0		0	1	1	0	Undifferentiated
AC005740.4	0.208174	-1.43914	3.50622	-0.410452	0.681474	0.999976	0.16655	Undifferentiated
AC005740.5	0.0569709	-0.573261	3.52744	-0.162515	0.8709	0.999976	0.0600315	Undifferentiated
AC005740.6	0.635068	1.02674	3.44369	0.298151	0.765588	0.999976	0.116005	Undifferentiated
AC005741.2	0	0		0	1	1	0	Undifferentiated
AC005754.7	0	0		0	1	1	0	Undifferentiated
AC005754.8	1.58569	1.23709	2.17208	0.569542	0.568988	0.999976	0.244897	Undifferentiated
AC005757.6	0	0		0	1	1	0	Undifferentiated
AC005757.7	0	0		0	1	1	0	Undifferentiated
AC005758.1	0	0		0	1	1	0	Undifferentiated
AC005772.2	0.170913	-1.3206	3.51047	-0.376187	0.706778	0.999976	0.150717	Undifferentiated
AC005775.2	1.05023	0.235315	2.66364	0.0883434	0.929604	0.999976	0.0317021	Undifferentiated
AC005776.1	0.744067	3.1294	3.43622	0.910711	0.362447	0.999976	0.440755	Undifferentiated
AC005777.3	0	0		0	1	1	0	Undifferentiated
AC005779.1	0.197975	1.44108	3.52388	0.408946	0.682579	0.999976	0.165847	Undifferentiated
AC005779.2	0	0		0	1	1	0	Undifferentiated
AC005780.1	0	0		0	1	1	0	Undifferentiated
AC005783.1	0	0		0	1	1	0	Undifferentiated
AC005785.2	0.832351	-1.47111	3.14643	-0.46755	0.640107	0.999976	0.193748	Undifferentiated
AC005786.3	0	0		0	1	1	0	Undifferentiated
AC005786.5	0	0		0	1	1	0	Undifferentiated
AC005786.7	0	0		0	1	1	0	Undifferentiated
AC005789.11	2.77225	0.212432	2.02108	0.105108	0.91629	0.999976	0.0379671	Undifferentiated
AC005789.9	0	0		0	1	1	0	Undifferentiated
AC005794.1	0	0		0	1	1	0	Undifferentiated
AC005795.1	26.1533	0.412874	1.06676	0.387035	0.698731	0.999976	0.15569	Undifferentiated
AC005795.2	8.37125	-0.711884	1.12546	-0.632528	0.527042	0.999976	0.278155	Undifferentiated
AC005808.3	0	0		0	1	1	0	Undifferentiated
AC005822.1	2.44192	0.268293	1.86948	0.143512	0.885886	0.999976	0.0526221	Undifferentiated
AC005831.1	1.37319	-0.147152	2.36477	-0.0622268	0.950382	0.999976	0.0221017	Undifferentiated
AC005838.2	0	0		0	1	1	0	Undifferentiated
AC005841.1	0	0		0	1	1	0	Undifferentiated
AC005863.1	1.23762	1.996	3.15583	0.632481	0.527073	0.999976	0.278129	Undifferentiated
AC005863.2	0	0		0	1	1	0	Undifferentiated
AC005884.1	0.200024	-0.706603	3.52459	-0.200478	0.841107	0.999976	0.075149	Undifferentiated
AC005895.4	0	0		0	1	1	0	Undifferentiated
AC005926.1	0	0		0	1	1	0	Undifferentiated
AC005932.1	0.200024	-0.706603	3.52459	-0.200478	0.841107	0.999976	0.075149	Undifferentiated
AC005943.4	2.36112	1.36063	2.07385	0.656087	0.511768	0.999976	0.290927	Undifferentiated
AC005943.5	1.94148	-0.649358	1.85453	-0.350146	0.726229	0.999976	0.138927	Undifferentiated
AC005944.2	0	0		0	1	1	0	Undifferentiated
AC005954.3	0	0		0	1	1	0	Undifferentiated
AC005954.4	0	0		0	1	1	0	Undifferentiated
AC006000.5	0	0		0	1	1	0	Undifferentiated
AC006001.1	0	0		0	1	1	0	Undifferentiated
AC006003.3	0	0		0	1	1	0	Undifferentiated
AC006004.1	0.833018	1.98182	3.14245	0.630661	0.528262	0.999976	0.27715	Undifferentiated
AC006007.1	0	0		0	1	1	0	Undifferentiated
AC006011.4	0	0		0	1	1	0	Undifferentiated
AC006014.1	0	0		0	1	1	0	Undifferentiated
AC006014.10	0	0		0	1	1	0	Undifferentiated
AC006014.7	0	0		0	1	1	0	Undifferentiated
AC006014.8	0	0		0	1	1	0	Undifferentiated
AC006019.3	0	0		0	1	1	0	Undifferentiated
AC006019.4	0	0		0	1	1	0	Undifferentiated
AC006022.4	0	0		0	1	1	0	Undifferentiated
AC006023.8	0.668209	1.79352	3.37121	0.532012	0.594717	0.999976	0.225689	Undifferentiated
AC006024.4	0	0		0	1	1	0	Undifferentiated
AC006026.1	0	0		0	1	1	0	Undifferentiated
AC006026.10	0.448009	-1.23882	3.48661	-0.355307	0.72236	0.999976	0.141247	Undifferentiated
AC006026.12	0	0		0	1	1	0	Undifferentiated
AC006026.13	0	0		0	1	1	0	Undifferentiated
AC006026.9	0.389651	0.789701	3.5042	0.225358	0.821701	0.999976	0.0852864	Undifferentiated
AC006028.11	69.1988	-0.269507	0.541525	-0.497681	0.618709	0.999976	0.208514	Undifferentiated
AC006033.22	6.41121	0.222238	1.36777	0.162482	0.870926	0.999976	0.0600185	Undifferentiated
AC006035.1	0	0		0	1	1	0	Undifferentiated
AC006037.2	0	0		0	1	1	0	Undifferentiated
AC006041.1	0	0		0	1	1	0	Undifferentiated
AC006042.6	0	0		0	1	1	0	Undifferentiated
AC006042.7	0.284854	-1.80319	3.49422	-0.516047	0.605821	0.999976	0.217655	Undifferentiated
AC006042.8	6.47689	0.75391	1.23704	0.609448	0.542228	0.999976	0.265818	Undifferentiated
AC006045.3	0.0989875	0.82111	3.53381	0.232358	0.81626	0.999976	0.0881716	Undifferentiated
AC006050.2	0	0		0	1	1	0	Undifferentiated
AC006070.12	0	0		0	1	1	0	Undifferentiated
AC006076.1	0	0		0	1	1	0	Undifferentiated
AC006077.4	0	0		0	1	1	0	Undifferentiated
AC006080.1	0	0		0	1	1	0	Undifferentiated
AC006111.1	0	0		0	1	1	0	Undifferentiated
AC006115.1	0	0		0	1	1	0	Undifferentiated
AC006115.3	0.312261	-1.84858	3.49195	-0.529383	0.59654	0.999976	0.22436	Undifferentiated
AC006115.6	0	0		0	1	1	0	Undifferentiated
AC006116.1	0	0		0	1	1	0	Undifferentiated
AC006116.12	0	0		0	1	1	0	Undifferentiated
AC006116.13	0.215026	1.52037	3.51843	0.432115	0.665658	0.999976	0.176749	Undifferentiated
AC006116.14	0.617668	2.77737	3.45057	0.804903	0.420875	0.999976	0.375846	Undifferentiated
AC006116.15	0.348117	2.07272	3.48719	0.594381	0.552257	0.999976	0.257859	Undifferentiated
AC006116.17	0	0		0	1	1	0	Undifferentiated
AC006116.19	0.302195	1.92461	3.49452	0.550751	0.581804	0.999976	0.235223	Undifferentiated
AC006116.20	0.878406	-0.590283	3.08409	-0.191396	0.848215	0.999976	0.071494	Undifferentiated
AC006116.21	0.520434	-2.52066	3.45679	-0.72919	0.465885	0.999976	0.331721	Undifferentiated
AC006116.22	0	0		0	1	1	0	Undifferentiated
AC006116.24	0	0		0	1	1	0	Undifferentiated
AC006116.27	0	0		0	1	1	0	Undifferentiated
AC006126.3	0	0		0	1	1	0	Undifferentiated
AC006126.4	1.40832	-3.90196	2.94818	-1.32351	0.185665	0.999976	0.731271	Undifferentiated
AC006128.2	0.10422	0.82111	3.53381	0.232358	0.81626	0.999976	0.0881716	Undifferentiated
AC006129.1	0.113942	-1.00106	3.51899	-0.284475	0.776047	0.999976	0.110112	Undifferentiated
AC006129.2	4.58345	1.46391	1.35402	1.08116	0.279626	0.999976	0.553423	Undifferentiated
AC006129.4	0.229981	-0.279724	3.51899	-0.0794899	0.936643	0.999976	0.0284259	Undifferentiated
AC006130.1	0	0		0	1	1	0	Undifferentiated
AC006130.3	0.0569709	-0.573261	3.52744	-0.162515	0.8709	0.999976	0.0600315	Undifferentiated
AC006130.4	0.322116	-1.90634	3.48914	-0.546364	0.584816	0.999976	0.232981	Undifferentiated
AC006132.1	0.0989875	0.82111	3.53381	0.232358	0.81626	0.999976	0.0881716	Undifferentiated
AC006133.3	0	0		0	1	1	0	Undifferentiated
AC006145.1	0	0		0	1	1	0	Undifferentiated
AC006150.1	0	0		0	1	1	0	Undifferentiated
AC006150.2	0	0		0	1	1	0	Undifferentiated
AC006153.3	0	0		0	1	1	0	Undifferentiated
AC006156.1	0	0		0	1	1	0	Undifferentiated
AC006156.2	0	0		0	1	1	0	Undifferentiated
AC006157.2	0	0		0	1	1	0	Undifferentiated
AC006159.3	0.215026	1.52037	3.51843	0.432115	0.665658	0.999976	0.176749	Undifferentiated
AC006159.4	0	0		0	1	1	0	Undifferentiated
AC006159.5	0	0		0	1	1	0	Undifferentiated
AC006160.4	0	0		0	1	1	0	Undifferentiated
AC006160.5	3.24266	-0.305975	2.0647	-0.148194	0.88219	0.999976	0.0544378	Undifferentiated
AC006160.8	0	0		0	1	1	0	Undifferentiated
AC006195.2	0.113942	-1.00106	3.51899	-0.284475	0.776047	0.999976	0.110112	Undifferentiated
AC006196.1	0	0		0	1	1	0	Undifferentiated
AC006227.1	0.296963	1.90655	3.49546	0.545434	0.585455	0.999976	0.232507	Undifferentiated
AC006262.10	0	0		0	1	1	0	Undifferentiated
AC006262.4	0	0		0	1	1	0	Undifferentiated
AC006262.5	0	0		0	1	1	0	Undifferentiated
AC006262.6	0	0		0	1	1	0	Undifferentiated
AC006272.1	0	0		0	1	1	0	Undifferentiated
AC006272.2	0	0		0	1	1	0	Undifferentiated
AC006273.4	0	0		0	1	1	0	Undifferentiated
AC006273.5	0	0		0	1	1	0	Undifferentiated
AC006273.7	0.302195	1.92461	3.49452	0.550751	0.581804	0.999976	0.235223	Undifferentiated
AC006277.2	0.10422	0.82111	3.53381	0.232358	0.81626	0.999976	0.0881716	Undifferentiated
AC006293.3	0.116039	0.82111	3.53381	0.232358	0.81626	0.999976	0.0881716	Undifferentiated
AC006296.1	0.170913	-1.3206	3.51047	-0.376187	0.706778	0.999976	0.150717	Undifferentiated
AC006296.2	0.232078	1.59608	3.51348	0.454273	0.649632	0.999976	0.187332	Undifferentiated
AC006296.3	0	0		0	1	1	0	Undifferentiated
AC006322.1	0	0		0	1	1	0	Undifferentiated
AC006326.3	0	0		0	1	1	0	Undifferentiated
AC006326.5	0	0		0	1	1	0	Undifferentiated
AC006328.1	0	0		0	1	1	0	Undifferentiated
AC006328.9	0	0		0	1	1	0	Undifferentiated
AC006335.10	0	0		0	1	1	0	Undifferentiated
AC006335.11	0	0		0	1	1	0	Undifferentiated
AC006335.2	0	0		0	1	1	0	Undifferentiated
AC006335.6	0	0		0	1	1	0	Undifferentiated
AC006335.7	0	0		0	1	1	0	Undifferentiated
AC006355.3	0	0		0	1	1	0	Undifferentiated
AC006366.3	0	0		0	1	1	0	Undifferentiated
AC006369.2	0	0		0	1	1	0	Undifferentiated
AC006369.3	0	0		0	1	1	0	Undifferentiated
AC006370.2	0	0		0	1	1	0	Undifferentiated
AC006371.1	0	0		0	1	1	0	Undifferentiated
AC006372.1	0	0		0	1	1	0	Undifferentiated
AC006372.4	0	0		0	1	1	0	Undifferentiated
AC006372.5	0	0		0	1	1	0	Undifferentiated
AC006372.6	0	0		0	1	1	0	Undifferentiated
AC006373.1	0	0		0	1	1	0	Undifferentiated
AC006377.1	0	0		0	1	1	0	Undifferentiated
AC006378.2	2.84359	-2.798	2.10945	-1.32641	0.184703	0.999976	0.733525	Undifferentiated
AC006378.3	0	0		0	1	1	0	Undifferentiated
AC006380.1	0	0		0	1	1	0	Undifferentiated
AC006380.3	0	0		0	1	1	0	Undifferentiated
AC006390.4	0	0		0	1	1	0	Undifferentiated
AC006427.2	0	0		0	1	1	0	Undifferentiated
AC006432.1	0	0		0	1	1	0	Undifferentiated
AC006445.6	0.116039	0.82111	3.53381	0.232358	0.81626	0.999976	0.0881716	Undifferentiated
AC006445.7	0.589357	-1.67069	3.46345	-0.482377	0.629538	0.999976	0.200978	Undifferentiated
AC006445.8	0.929929	0.829019	3.40768	0.24328	0.807789	0.999976	0.0927022	Undifferentiated
AC006449.1	0	0		0	1	1	0	Undifferentiated
AC006452.1	0.416347	-2.20344	3.4743	-0.634211	0.525943	0.999976	0.279061	Undifferentiated
AC006455.1	0	0		0	1	1	0	Undifferentiated
AC006458.3	0	0		0	1	1	0	Undifferentiated
AC006460.2	0.482829	-0.46188	3.48418	-0.132565	0.894537	0.999976	0.0484015	Undifferentiated
AC006461.2	1.05777	-2.64838	2.90923	-0.910338	0.362644	0.999976	0.440519	Undifferentiated
AC006465.3	16.1284	-0.0197518	0.940106	-0.0210102	0.983238	0.999976	0.00734154	Undifferentiated
AC006465.4	0.416347	-2.20344	3.4743	-0.634211	0.525943	0.999976	0.279061	Undifferentiated
AC006466.5	0	0		0	1	1	0	Undifferentiated
AC006480.1	0	0		0	1	1	0	Undifferentiated
AC006481.1	0	0		0	1	1	0	Undifferentiated
AC006482.1	0	0		0	1	1	0	Undifferentiated
AC006483.1	0	0		0	1	1	0	Undifferentiated
AC006483.5	1.19004	-1.45002	2.49631	-0.580866	0.561331	0.999976	0.250781	Undifferentiated
AC006486.1	0.904486	-0.669355	3.07096	-0.217963	0.827458	0.999976	0.0822541	Undifferentiated
AC006486.9	0	0		0	1	1	0	Undifferentiated
AC006487.1	0	0		0	1	1	0	Undifferentiated
AC006499.1	0	0		0	1	1	0	Undifferentiated
AC006499.2	0	0		0	1	1	0	Undifferentiated
AC006499.3	0	0		0	1	1	0	Undifferentiated
AC006499.4	0	0		0	1	1	0	Undifferentiated
AC006499.5	0	0		0	1	1	0	Undifferentiated
AC006499.6	0	0		0	1	1	0	Undifferentiated
AC006499.7	0	0		0	1	1	0	Undifferentiated
AC006499.8	0	0		0	1	1	0	Undifferentiated
AC006499.9	0	0		0	1	1	0	Undifferentiated
AC006509.4	0.405088	1.39969	3.48073	0.402125	0.687592	0.999976	0.162669	Undifferentiated
AC006509.7	2.27529	0.659155	1.92861	0.341778	0.732518	0.999976	0.135182	Undifferentiated
AC006534.1	0	0		0	1	1	0	Undifferentiated
AC006534.2	0	0		0	1	1	0	Undifferentiated
AC006538.1	0.286952	-0.599256	3.51047	-0.170705	0.864456	0.999976	0.0632573	Undifferentiated
AC006538.4	0	0		0	1	1	0	Undifferentiated
AC006539.1	0	0		0	1	1	0	Undifferentiated
AC006539.2	0.331065	2.0193	3.48975	0.578636	0.562835	0.999976	0.249619	Undifferentiated
AC006539.3	0.0569709	-0.573261	3.52744	-0.162515	0.8709	0.999976	0.0600315	Undifferentiated
AC006539.4	0	0		0	1	1	0	Undifferentiated
AC006547.13	11.2663	0.231699	0.966054	0.239841	0.810454	0.999976	0.0912719	Undifferentiated
AC006547.14	0.113942	-1.00106	3.51899	-0.284475	0.776047	0.999976	0.110112	Undifferentiated
AC006547.15	0	0		0	1	1	0	Undifferentiated
AC006547.8	0	0		0	1	1	0	Undifferentiated
AC006548.19	0	0		0	1	1	0	Undifferentiated
AC006548.26	0	0		0	1	1	0	Undifferentiated
AC006552.1	0	0		0	1	1	0	Undifferentiated
AC006557.1	0	0		0	1	1	0	Undifferentiated
AC006926.1	0	0		0	1	1	0	Undifferentiated
AC006942.4	0	0		0	1	1	0	Undifferentiated
AC006946.12	0	0		0	1	1	0	Undifferentiated
AC006946.15	0.0989875	0.82111	3.53381	0.232358	0.81626	0.999976	0.0881716	Undifferentiated
AC006947.1	0	0		0	1	1	0	Undifferentiated
AC006953.1	0	0		0	1	1	0	Undifferentiated
AC006960.5	0.0569709	-0.573261	3.52744	-0.162515	0.8709	0.999976	0.0600315	Undifferentiated
AC006960.7	0	0		0	1	1	0	Undifferentiated
AC006967.1	0.413002	2.29525	3.47659	0.660202	0.509125	0.999976	0.293176	Undifferentiated
AC006978.6	14.0004	0.58221	0.838839	0.694067	0.48764	0.999976	0.3119	Undifferentiated
AC006987.4	0	0		0	1	1	0	Undifferentiated
AC006987.5	0	0		0	1	1	0	Undifferentiated
AC006987.6	0	0		0	1	1	0	Undifferentiated
AC006987.7	0	0		0	1	1	0	Undifferentiated
AC006988.1	0	0		0	1	1	0	Undifferentiated
AC006989.2	0	0		0	1	1	0	Undifferentiated
AC006994.1	0	0		0	1	1	0	Undifferentiated
AC006994.2	0.495125	-1.38054	3.48035	-0.396666	0.691614	0.999976	0.160136	Undifferentiated
AC006994.3	0	0		0	1	1	0	Undifferentiated
AC006995.8	0	0		0	1	1	0	Undifferentiated
AC007000.10	0	0		0	1	1	0	Undifferentiated
AC007000.11	0	0		0	1	1	0	Undifferentiated
AC007000.12	0	0		0	1	1	0	Undifferentiated
AC007003.1	0	0		0	1	1	0	Undifferentiated
AC007009.1	0	0		0	1	1	0	Undifferentiated
AC007009.2	0	0		0	1	1	0	Undifferentiated
AC007014.1	0	0		0	1	1	0	Undifferentiated
AC007016.3	0	0		0	1	1	0	Undifferentiated
AC007025.1	0	0		0	1	1	0	Undifferentiated
AC007036.4	0.383842	-1.08185	3.49422	-0.30961	0.756858	0.999976	0.120986	Undifferentiated
AC007036.5	0	0		0	1	1	0	Undifferentiated
AC007036.6	0	0		0	1	1	0	Undifferentiated
AC007038.7	2.77295	-1.48013	1.77518	-0.833792	0.404398	0.999976	0.393191	Undifferentiated
AC007040.1	0	0		0	1	1	0	Undifferentiated
AC007040.11	1.48062	2.89027	2.68421	1.07677	0.281583	0.999976	0.550393	Undifferentiated
AC007040.2	0	0		0	1	1	0	Undifferentiated
AC007040.3	0	0		0	1	1	0	Undifferentiated
AC007040.5	0.62668	-2.82448	3.44313	-0.820322	0.412033	0.999976	0.385068	Undifferentiated
AC007040.6	0.116039	0.82111	3.53381	0.232358	0.81626	0.999976	0.0881716	Undifferentiated
AC007040.7	0.459961	-0.0891762	3.48086	-0.025619	0.979561	0.999976	0.00896842	Undifferentiated
AC007040.8	0	0		0	1	1	0	Undifferentiated
AC007041.1	0	0		0	1	1	0	Undifferentiated
AC007041.2	3.17594	-0.91465	1.48136	-0.617439	0.536945	0.999976	0.27007	Undifferentiated
AC007050.1	0	0		0	1	1	0	Undifferentiated
AC007050.17	0.116039	0.82111	3.53381	0.232358	0.81626	0.999976	0.0881716	Undifferentiated
AC007050.18	0	0		0	1	1	0	Undifferentiated
AC007056.1	0	0		0	1	1	0	Undifferentiated
AC007064.22	0	0		0	1	1	0	Undifferentiated
AC007064.24	0	0		0	1	1	0	Undifferentiated
AC007064.25	0	0		0	1	1	0	Undifferentiated
AC007078.4	0.302062	0.634699	3.51463	0.180588	0.856691	0.999976	0.0671757	Undifferentiated
AC007091.1	0	0		0	1	1	0	Undifferentiated
AC007092.1	4.90059	0.996408	1.15737	0.860926	0.389279	0.999976	0.409739	Undifferentiated
AC007096.1	0	0		0	1	1	0	Undifferentiated
AC007098.1	0	0		0	1	1	0	Undifferentiated
AC007099.1	0	0		0	1	1	0	Undifferentiated
AC007099.2	0	0		0	1	1	0	Undifferentiated
AC007106.1	0	0		0	1	1	0	Undifferentiated
AC007114.1	0	0		0	1	1	0	Undifferentiated
AC007115.3	0.0569709	-0.573261	3.52744	-0.162515	0.8709	0.999976	0.0600315	Undifferentiated
AC007126.1	0.950705	0.0721344	3.36547	0.0214337	0.9829	0.999976	0.00749079	Undifferentiated
AC007128.1	0	0		0	1	1	0	Undifferentiated
AC007131.1	0	0		0	1	1	0	Undifferentiated
AC007131.2	0	0		0	1	1	0	Undifferentiated
AC007131.3	0	0		0	1	1	0	Undifferentiated
AC007136.1	0	0		0	1	1	0	Undifferentiated
AC007161.5	0.83886	1.16148	3.14564	0.369235	0.711952	0.999976	0.147549	Undifferentiated
AC007163.10	0.0569709	-0.573261	3.52744	-0.162515	0.8709	0.999976	0.0600315	Undifferentiated
AC007163.11	0	0		0	1	1	0	Undifferentiated
AC007163.3	0.34602	0.495245	3.49858	0.141556	0.887431	0.999976	0.0518656	Undifferentiated
AC007163.4	0.341825	-2.0106	3.48432	-0.577042	0.563911	0.999976	0.248789	Undifferentiated
AC007163.6	0	0		0	1	1	0	Undifferentiated
AC007163.8	0	0		0	1	1	0	Undifferentiated
AC007163.9	0	0		0	1	1	0	Undifferentiated
AC007179.1	0	0		0	1	1	0	Undifferentiated
AC007179.2	0	0		0	1	1	0	Undifferentiated
AC007182.6	0	0		0	1	1	0	Undifferentiated
AC007192.6	0	0		0	1	1	0	Undifferentiated
AC007193.10	0	0		0	1	1	0	Undifferentiated
AC007193.6	0	0		0	1	1	0	Undifferentiated
AC007193.8	0	0		0	1	1	0	Undifferentiated
AC007193.9	0	0		0	1	1	0	Undifferentiated
AC007204.1	0.945439	-3.34135	3.4254	-0.975462	0.329331	0.999976	0.482367	Undifferentiated
AC007204.2	0	0		0	1	1	0	Undifferentiated
AC007216.1	0	0		0	1	1	0	Undifferentiated
AC007216.2	0	0		0	1	1	0	Undifferentiated
AC007228.11	0.388941	-2.15139	3.47753	-0.618653	0.536145	0.999976	0.270718	Undifferentiated
AC007228.5	0.516932	-0.306878	3.47366	-0.0883442	0.929603	0.999976	0.0317024	Undifferentiated
AC007228.8	0	0		0	1	1	0	Undifferentiated
AC007228.9	1.51167	-0.749137	2.45279	-0.305423	0.760044	0.999976	0.119161	Undifferentiated
AC007229.3	6.15062	-0.51067	1.25347	-0.407404	0.683711	0.999976	0.165127	Undifferentiated
AC007237.2	0.277097	-0.503204	3.51414	-0.143194	0.886137	0.999976	0.0524992	Undifferentiated
AC007238.1	64.3643	0.436531	0.552689	0.789832	0.429626	0.999976	0.36691	Undifferentiated
AC007241.1	0	0		0	1	1	0	Undifferentiated
AC007242.1	0	0		0	1	1	0	Undifferentiated
AC007246.3	11.3641	-0.54952	0.939883	-0.584669	0.55877	0.999976	0.252767	Undifferentiated
AC007248.6	0	0		0	1	1	0	Undifferentiated
AC007248.7	0	0		0	1	1	0	Undifferentiated
AC007249.3	0	0		0	1	1	0	Undifferentiated
AC007250.4	0.909376	-3.32717	3.32213	-1.00152	0.316577	0.999976	0.499521	Undifferentiated
AC007251.2	0	0		0	1	1	0	Undifferentiated
AC007253.1	0.729542	3.10324	3.43717	0.902848	0.366607	0.999976	0.4358	Undifferentiated
AC007255.7	0	0		0	1	1	0	Undifferentiated
AC007255.8	0	0		0	1	1	0	Undifferentiated
AC007256.5	11.2071	-0.69575	1.07536	-0.646991	0.517638	0.999976	0.285974	Undifferentiated
AC007271.3	0	0		0	1	1	0	Undifferentiated
AC007272.1	0.416881	2.3079	3.4758	0.66399	0.506697	0.999976	0.295252	Undifferentiated
AC007272.3	0	0		0	1	1	0	Undifferentiated
AC007274.2	0	0		0	1	1	0	Undifferentiated
AC007274.5	0	0		0	1	1	0	Undifferentiated
AC007275.2	0	0		0	1	1	0	Undifferentiated
AC007276.5	2.24375	-4.58752	2.22572	-2.06114	0.03929	0.999976	1.40572	Underexpressed
AC007277.3	0.608162	1.07655	3.17307	0.339276	0.734402	0.999976	0.134066	Undifferentiated
AC007278.2	0.113942	-1.00106	3.51899	-0.284475	0.776047	0.999976	0.110112	Undifferentiated
AC007278.3	1.54531	3.22565	2.94166	1.09654	0.272841	0.999976	0.56409	Undifferentiated
AC007279.2	0.104087	-0.706603	3.52459	-0.200478	0.841107	0.999976	0.075149	Undifferentiated
AC007282.6	0	0		0	1	1	0	Undifferentiated
AC007283.4	6.98791	-0.43	1.4459	-0.297392	0.766167	0.999976	0.115676	Undifferentiated
AC007283.5	10.0445	0.599563	0.990796	0.605132	0.545091	0.999976	0.263531	Undifferentiated
AC007285.6	0	0		0	1	1	0	Undifferentiated
AC007285.7	0	0		0	1	1	0	Undifferentiated
AC007292.1	0	0		0	1	1	0	Undifferentiated
AC007292.3	1.2461	-2.9551	2.7222	-1.08556	0.277675	0.999976	0.556463	Undifferentiated
AC007292.4	0	0		0	1	1	0	Undifferentiated
AC007292.6	0.312261	-1.84858	3.49195	-0.529383	0.59654	0.999976	0.22436	Undifferentiated
AC007292.7	0	0		0	1	1	0	Undifferentiated
AC007308.6	0.657936	0.661313	3.39878	0.194574	0.845727	0.999976	0.0727699	Undifferentiated
AC007312.3	0	0		0	1	1	0	Undifferentiated
AC007316.3	0	0		0	1	1	0	Undifferentiated
AC007317.1	0	0		0	1	1	0	Undifferentiated
AC007318.5	9.72024	0.582344	0.88911	0.654974	0.512484	0.999976	0.290319	Undifferentiated
AC007319.1	3.00978	-0.785105	2.2566	-0.347915	0.727904	0.999976	0.137926	Undifferentiated
AC007322.1	0	0		0	1	1	0	Undifferentiated
AC007322.3	0	0		0	1	1	0	Undifferentiated
AC007322.5	0	0		0	1	1	0	Undifferentiated
AC007322.7	0	0		0	1	1	0	Undifferentiated
AC007326.9	0	0		0	1	1	0	Undifferentiated
AC007327.5	0	0		0	1	1	0	Undifferentiated
AC007327.6	0	0		0	1	1	0	Undifferentiated
AC007333.1	0	0		0	1	1	0	Undifferentiated
AC007339.1	0	0		0	1	1	0	Undifferentiated
AC007347.1	0	0		0	1	1	0	Undifferentiated
AC007349.4	0	0		0	1	1	0	Undifferentiated
AC007349.5	0	0		0	1	1	0	Undifferentiated
AC007349.7	0	0		0	1	1	0	Undifferentiated
AC007353.1	0	0		0	1	1	0	Undifferentiated
AC007358.1	0	0		0	1	1	0	Undifferentiated
AC007359.6	0	0		0	1	1	0	Undifferentiated
AC007362.1	39.7833	0.346218	0.68522	0.505266	0.613372	0.999976	0.212276	Undifferentiated
AC007362.3	0	0		0	1	1	0	Undifferentiated
AC007364.1	2.42163	-0.692342	2.02906	-0.341213	0.732943	0.999976	0.13493	Undifferentiated
AC007365.1	0	0		0	1	1	0	Undifferentiated
AC007365.2	0	0		0	1	1	0	Undifferentiated
AC007365.3	1.31659	1.66531	2.70943	0.614636	0.538795	0.999976	0.268576	Undifferentiated
AC007365.4	1.72226	-0.231733	2.54613	-0.0910139	0.927482	0.999976	0.0326947	Undifferentiated
AC007375.1	0	0		0	1	1	0	Undifferentiated
AC007377.1	0.414134	-1.07033	3.49481	-0.306263	0.759404	0.999976	0.119527	Undifferentiated
AC007379.5	0	0		0	1	1	0	Undifferentiated
AC007381.2	0.0989875	0.82111	3.53381	0.232358	0.81626	0.999976	0.0881716	Undifferentiated
AC007381.3	0	0		0	1	1	0	Undifferentiated
AC007382.1	10.7457	-0.869493	1.04122	-0.835069	0.403679	0.999976	0.393964	Undifferentiated
AC007383.3	1.06623	0.607087	2.63089	0.230754	0.817506	0.999976	0.087509	Undifferentiated
AC007383.4	11.7128	-0.749735	0.836473	-0.896304	0.37009	0.999976	0.431692	Undifferentiated
AC007383.6	21.6672	0.38922	0.926247	0.420212	0.674331	0.999976	0.171127	Undifferentiated
AC007386.2	0	0		0	1	1	0	Undifferentiated
AC007386.3	0.465168	-2.32397	3.46721	-0.670271	0.502685	0.999976	0.298704	Undifferentiated
AC007386.4	0.10422	0.82111	3.53381	0.232358	0.81626	0.999976	0.0881716	Undifferentiated
AC007387.2	0	0		0	1	1	0	Undifferentiated
AC007389.1	0.296963	1.90655	3.49546	0.545434	0.585455	0.999976	0.232507	Undifferentiated
AC007389.2	3.39352	2.49943	2.0215	1.23642	0.216302	0.999976	0.664939	Undifferentiated
AC007389.3	0.155958	0.148078	3.52744	0.0419789	0.966516	0.999976	0.0147912	Undifferentiated
AC007389.4	0	0		0	1	1	0	Undifferentiated
AC007390.4	0	0		0	1	1	0	Undifferentiated
AC007390.5	95.745	-0.237936	0.488354	-0.487219	0.626103	0.999976	0.203354	Undifferentiated
AC007391.2	0	0		0	1	1	0	Undifferentiated
AC007392.3	0.532386	-1.4821	3.47429	-0.426589	0.669678	0.999976	0.174134	Undifferentiated
AC007392.4	0	0		0	1	1	0	Undifferentiated
AC007394.3	0.520434	-2.52066	3.45679	-0.72919	0.465885	0.999976	0.331721	Undifferentiated
AC007395.3	0.530689	0.34428	3.46215	0.0994409	0.920788	0.999976	0.0358403	Undifferentiated
AC007395.4	0	0		0	1	1	0	Undifferentiated
AC007401.1	0	0		0	1	1	0	Undifferentiated
AC007401.2	0	0		0	1	1	0	Undifferentiated
AC007402.1	0	0		0	1	1	0	Undifferentiated
AC007403.1	0	0		0	1	1	0	Undifferentiated
AC007403.2	0	0		0	1	1	0	Undifferentiated
AC007403.3	0	0		0	1	1	0	Undifferentiated
AC007405.2	0	0		0	1	1	0	Undifferentiated
AC007405.4	0.829005	1.23542	2.8552	0.43269	0.66524	0.999976	0.177022	Undifferentiated
AC007405.6	4.15065	0.0650205	1.42051	0.0457726	0.963492	0.999976	0.0161521	Undifferentiated
AC007405.8	0.197975	1.44108	3.52388	0.408946	0.682579	0.999976	0.165847	Undifferentiated
AC007421.1	0	0		0	1	1	0	Undifferentiated
AC007422.1	1.79555	-1.01045	2.51792	-0.401302	0.688198	0.999976	0.162287	Undifferentiated
AC007431.1	0	0		0	1	1	0	Undifferentiated
AC007435.1	0	0		0	1	1	0	Undifferentiated
AC007436.1	0	0		0	1	1	0	Undifferentiated
AC007450.1	0	0		0	1	1	0	Undifferentiated
AC007461.1	0	0		0	1	1	0	Undifferentiated
AC007461.2	0.116039	0.82111	3.53381	0.232358	0.81626	0.999976	0.0881716	Undifferentiated
AC007463.2	0	0		0	1	1	0	Undifferentiated
AC007464.1	0	0		0	1	1	0	Undifferentiated
AC007486.1	0	0		0	1	1	0	Undifferentiated
AC007528.1	0	0		0	1	1	0	Undifferentiated
AC007535.1	0	0		0	1	1	0	Undifferentiated
AC007551.1	0	0		0	1	1	0	Undifferentiated
AC007551.2	0	0		0	1	1	0	Undifferentiated
AC007551.3	0.692913	3.03384	3.43978	0.881984	0.377785	0.999976	0.422755	Undifferentiated
AC007556.3	0	0		0	1	1	0	Undifferentiated
AC007557.1	0	0		0	1	1	0	Undifferentiated
AC007557.2	0	0		0	1	1	0	Undifferentiated
AC007557.3	0	0		0	1	1	0	Undifferentiated
AC007557.4	0	0		0	1	1	0	Undifferentiated
AC007559.1	2.06996	0.608662	1.90257	0.319916	0.749032	0.999976	0.1255	Undifferentiated
AC007560.1	0	0		0	1	1	0	Undifferentiated
AC007560.2	0	0		0	1	1	0	Undifferentiated
AC007562.1	0	0		0	1	1	0	Undifferentiated
AC007563.1	0.4232	-0.0185393	3.49072	-0.00531102	0.995762	0.999976	0.00184426	Undifferentiated
AC007563.3	0	0		0	1	1	0	Undifferentiated
AC007563.4	0.197975	1.44108	3.52388	0.408946	0.682579	0.999976	0.165847	Undifferentiated
AC007563.5	0	0		0	1	1	0	Undifferentiated
AC007566.10	0.316063	0.0147342	3.52459	0.00418039	0.996665	0.999976	0.00145099	Undifferentiated
AC007566.11	0	0		0	1	1	0	Undifferentiated
AC007567.1	0	0		0	1	1	0	Undifferentiated
AC007568.1	0.0569709	-0.573261	3.52744	-0.162515	0.8709	0.999976	0.0600315	Undifferentiated
AC007611.1	0	0		0	1	1	0	Undifferentiated
AC007618.3	0.440252	0.0571713	3.48573	0.0164015	0.986914	0.999976	0.00572066	Undifferentiated
AC007620.3	2.20817	0.767183	2.13122	0.359974	0.718867	0.999976	0.143352	Undifferentiated
AC007631.1	0	0		0	1	1	0	Undifferentiated
AC007652.1	0	0		0	1	1	0	Undifferentiated
AC007677.2	0	0		0	1	1	0	Undifferentiated
AC007679.1	0	0		0	1	1	0	Undifferentiated
AC007679.3	0	0		0	1	1	0	Undifferentiated
AC007679.4	0	0		0	1	1	0	Undifferentiated
AC007680.2	0	0		0	1	1	0	Undifferentiated
AC007682.1	0.724919	1.24497	3.32459	0.374472	0.708053	0.999976	0.149934	Undifferentiated
AC007682.2	0	0		0	1	1	0	Undifferentiated
AC007682.3	1.80021	-4.25978	3.09366	-1.37694	0.168531	0.999976	0.773319	Undifferentiated
AC007690.1	0.952218	1.03589	2.72256	0.380485	0.703585	0.999976	0.152683	Undifferentiated
AC007731.1	0	0		0	1	1	0	Undifferentiated
AC007740.1	0.208174	-1.43914	3.50622	-0.410452	0.681474	0.999976	0.16655	Undifferentiated
AC007742.3	0	0		0	1	1	0	Undifferentiated
AC007742.7	0	0		0	1	1	0	Undifferentiated
AC007743.1	0	0		0	1	1	0	Undifferentiated
AC007750.5	0.0989875	0.82111	3.53381	0.232358	0.81626	0.999976	0.0881716	Undifferentiated
AC007773.1	0	0		0	1	1	0	Undifferentiated
AC007773.2	2.00095	0.569392	2.12931	0.267407	0.789156	0.999976	0.102837	Undifferentiated
AC007773.3	0	0		0	1	1	0	Undifferentiated
AC007787.2	0	0		0	1	1	0	Undifferentiated
AC007790.4	0	0		0	1	1	0	Undifferentiated
AC007795.1	0	0		0	1	1	0	Undifferentiated
AC007796.1	0	0		0	1	1	0	Undifferentiated
AC007842.1	0	0		0	1	1	0	Undifferentiated
AC007875.2	0	0		0	1	1	0	Undifferentiated
AC007875.3	0	0		0	1	1	0	Undifferentiated
AC007879.1	0	0		0	1	1	0	Undifferentiated
AC007879.2	0.232078	1.59608	3.51348	0.454273	0.649632	0.999976	0.187332	Undifferentiated
AC007879.3	0	0		0	1	1	0	Undifferentiated
AC007879.4	0	0		0	1	1	0	Undifferentiated
AC007879.5	0	0		0	1	1	0	Undifferentiated
AC007879.6	0	0		0	1	1	0	Undifferentiated
AC007879.7	0	0		0	1	1	0	Undifferentiated
AC007880.1	0.580194	2.76643	3.45107	0.801615	0.422776	0.999976	0.37389	Undifferentiated
AC007881.1	0	0		0	1	1	0	Undifferentiated
AC007881.2	0	0		0	1	1	0	Undifferentiated
AC007881.4	0	0		0	1	1	0	Undifferentiated
AC007899.3	0	0		0	1	1	0	Undifferentiated
AC007919.1	0	0		0	1	1	0	Undifferentiated
AC007919.18	0	0		0	1	1	0	Undifferentiated
AC007919.19	0.155958	0.148078	3.52744	0.0419789	0.966516	0.999976	0.0147912	Undifferentiated
AC007919.2	0	0		0	1	1	0	Undifferentiated
AC007948.1	0	0		0	1	1	0	Undifferentiated
AC007950.1	0	0		0	1	1	0	Undifferentiated
AC007952.1	0	0		0	1	1	0	Undifferentiated
AC007952.4	0	0		0	1	1	0	Undifferentiated
AC007952.5	0.205889	0.82111	3.53381	0.232358	0.81626	0.999976	0.0881716	Undifferentiated
AC007952.6	0	0		0	1	1	0	Undifferentiated
AC007956.1	0	0		0	1	1	0	Undifferentiated
AC007965.1	0	0		0	1	1	0	Undifferentiated
AC007965.12	0	0		0	1	1	0	Undifferentiated
AC007966.1	0.104087	-0.706603	3.52459	-0.200478	0.841107	0.999976	0.075149	Undifferentiated
AC007967.2	0	0		0	1	1	0	Undifferentiated
AC007967.3	0	0		0	1	1	0	Undifferentiated
AC007967.4	0	0		0	1	1	0	Undifferentiated
AC007969.4	0.790868	0.75968	2.88846	0.263005	0.792547	0.999976	0.100975	Undifferentiated
AC007969.5	572.867	-0.0309778	0.454874	-0.068102	0.945704	0.999976	0.0242446	Undifferentiated
AC007970.1	0.815644	3.21241	3.4333	0.935662	0.349447	0.999976	0.456619	Undifferentiated
AC008045.1	0	0		0	1	1	0	Undifferentiated
AC008060.5	0	0		0	1	1	0	Undifferentiated
AC008060.7	0.286952	-0.599256	3.51047	-0.170705	0.864456	0.999976	0.0632573	Undifferentiated
AC008060.8	0.0989875	0.82111	3.53381	0.232358	0.81626	0.999976	0.0881716	Undifferentiated
AC008063.2	0	0		0	1	1	0	Undifferentiated
AC008063.3	0	0		0	1	1	0	Undifferentiated
AC008064.1	0	0		0	1	1	0	Undifferentiated
AC008065.1	0.0569709	-0.573261	3.52744	-0.162515	0.8709	0.999976	0.0600315	Undifferentiated
AC008067.2	0	0		0	1	1	0	Undifferentiated
AC008069.1	0.0989875	0.82111	3.53381	0.232358	0.81626	0.999976	0.0881716	Undifferentiated
AC008069.2	0	0		0	1	1	0	Undifferentiated
AC008072.1	0	0		0	1	1	0	Undifferentiated
AC008073.7	0	0		0	1	1	0	Undifferentiated
AC008073.9	0	0		0	1	1	0	Undifferentiated
AC008074.3	0	0		0	1	1	0	Undifferentiated
AC008074.4	0	0		0	1	1	0	Undifferentiated
AC008074.5	0	0		0	1	1	0	Undifferentiated
AC008079.9	0	0		0	1	1	0	Undifferentiated
AC008085.1	0	0		0	1	1	0	Undifferentiated
AC008088.4	0	0		0	1	1	0	Undifferentiated
AC008103.5	2.12877	-4.51067	2.58689	-1.74367	0.0812169	0.999976	1.09035	Undifferentiated
AC008122.1	0	0		0	1	1	0	Undifferentiated
AC008132.1	0	0		0	1	1	0	Undifferentiated
AC008132.12	0	0		0	1	1	0	Undifferentiated
AC008132.13	0	0		0	1	1	0	Undifferentiated
AC008132.14	0	0		0	1	1	0	Undifferentiated
AC008147.1	0	0		0	1	1	0	Undifferentiated
AC008147.2	0.0569709	-0.573261	3.52744	-0.162515	0.8709	0.999976	0.0600315	Undifferentiated
AC008154.4	0	0		0	1	1	0	Undifferentiated
AC008154.5	0	0		0	1	1	0	Undifferentiated
AC008155.1	7.73758	0.752212	1.06146	0.708658	0.478537	0.999976	0.320084	Undifferentiated
AC008155.2	0	0		0	1	1	0	Undifferentiated
AC008163.4	0	0		0	1	1	0	Undifferentiated
AC008163.6	0	0		0	1	1	0	Undifferentiated
AC008166.1	0	0		0	1	1	0	Undifferentiated
AC008171.1	0	0		0	1	1	0	Undifferentiated
AC008173.1	0	0		0	1	1	0	Undifferentiated
AC008174.3	0.684281	1.96005	3.44162	0.569513	0.569008	0.999976	0.244881	Undifferentiated
AC008175.1	0	0		0	1	1	0	Undifferentiated
AC008175.10	0	0		0	1	1	0	Undifferentiated
AC008264.4	0.0569709	-0.573261	3.52744	-0.162515	0.8709	0.999976	0.0600315	Undifferentiated
AC008265.2	0	0		0	1	1	0	Undifferentiated
AC008267.1	0.56896	1.92777	3.45263	0.558347	0.576608	0.999976	0.23912	Undifferentiated
AC008268.1	0	0		0	1	1	0	Undifferentiated
AC008268.2	0.116039	0.82111	3.53381	0.232358	0.81626	0.999976	0.0881716	Undifferentiated
AC008269.2	0.817397	-0.713883	3.41758	-0.208886	0.834538	0.999976	0.0785541	Undifferentiated
AC008271.1	0	0		0	1	1	0	Undifferentiated
AC008277.1	2.97664	0.8221	1.64422	0.499993	0.61708	0.999976	0.209659	Undifferentiated
AC008278.2	0	0		0	1	1	0	Undifferentiated
AC008278.3	0	0		0	1	1	0	Undifferentiated
AC008280.1	0	0		0	1	1	0	Undifferentiated
AC008280.3	0	0		0	1	1	0	Undifferentiated
AC008281.1	0	0		0	1	1	0	Undifferentiated
AC008372.1	0	0		0	1	1	0	Undifferentiated
AC008387.1	0	0		0	1	1	0	Undifferentiated
AC008391.1	0	0		0	1	1	0	Undifferentiated
AC008394.1	0	0		0	1	1	0	Undifferentiated
AC008397.1	0	0		0	1	1	0	Undifferentiated
AC008410.1	0	0		0	1	1	0	Undifferentiated
AC008427.2	3.72786	0.524102	1.46358	0.358095	0.720272	0.999976	0.142503	Undifferentiated
AC008440.10	0	0		0	1	1	0	Undifferentiated
AC008440.5	0	0		0	1	1	0	Undifferentiated
AC008443.1	0	0		0	1	1	0	Undifferentiated
AC008498.1	0.113942	-1.00106	3.51899	-0.284475	0.776047	0.999976	0.110112	Undifferentiated
AC008536.1	0	0		0	1	1	0	Undifferentiated
AC008555.1	0	0		0	1	1	0	Undifferentiated
AC008555.2	0	0		0	1	1	0	Undifferentiated
AC008565.1	0	0		0	1	1	0	Undifferentiated
AC008581.1	0	0		0	1	1	0	Undifferentiated
AC008592.3	0	0		0	1	1	0	Undifferentiated
AC008592.4	0	0		0	1	1	0	Undifferentiated
AC008592.5	0	0		0	1	1	0	Undifferentiated
AC008592.7	0	0		0	1	1	0	Undifferentiated
AC008592.8	0.197975	1.44108	3.52388	0.408946	0.682579	0.999976	0.165847	Undifferentiated
AC008625.1	0	0		0	1	1	0	Undifferentiated
AC008671.1	0	0		0	1	1	0	Undifferentiated
AC008674.1	0	0		0	1	1	0	Undifferentiated
AC008686.1	0	0		0	1	1	0	Undifferentiated
AC008691.1	0	0		0	1	1	0	Undifferentiated
AC008694.2	0	0		0	1	1	0	Undifferentiated
AC008694.3	0	0		0	1	1	0	Undifferentiated
AC008697.1	0.215026	1.52037	3.51843	0.432115	0.665658	0.999976	0.176749	Undifferentiated
AC008703.1	0	0		0	1	1	0	Undifferentiated
AC008703.2	0	0		0	1	1	0	Undifferentiated
AC008706.1	0	0		0	1	1	0	Undifferentiated
AC008731.1	0	0		0	1	1	0	Undifferentiated
AC008738.1	0	0		0	1	1	0	Undifferentiated
AC008738.2	0	0		0	1	1	0	Undifferentiated
AC008746.10	0.312261	-1.84858	3.49195	-0.529383	0.59654	0.999976	0.22436	Undifferentiated
AC008746.12	1.16918	1.8514	2.28566	0.810007	0.417936	0.999976	0.37889	Undifferentiated
AC008746.3	0	0		0	1	1	0	Undifferentiated
AC008746.5	0.157573	-0.706603	3.52459	-0.200478	0.841107	0.999976	0.075149	Undifferentiated
AC008746.9	0	0		0	1	1	0	Undifferentiated
AC008747.1	0	0		0	1	1	0	Undifferentiated
AC008752.1	0.170913	-1.3206	3.51047	-0.376187	0.706778	0.999976	0.150717	Undifferentiated
AC008752.2	0	0		0	1	1	0	Undifferentiated
AC008752.3	0	0		0	1	1	0	Undifferentiated
AC008753.3	27.0532	-0.523931	0.898729	-0.582969	0.559914	0.999976	0.251878	Undifferentiated
AC008753.4	0.116039	0.82111	3.53381	0.232358	0.81626	0.999976	0.0881716	Undifferentiated
AC008753.6	0	0		0	1	1	0	Undifferentiated
AC008780.1	0	0		0	1	1	0	Undifferentiated
AC008781.7	0	0		0	1	1	0	Undifferentiated
AC008834.1	0	0		0	1	1	0	Undifferentiated
AC008834.2	0	0		0	1	1	0	Undifferentiated
AC008836.1	0	0		0	1	1	0	Undifferentiated
AC008850.3	3.23961	-0.0584268	1.36324	-0.0428588	0.965814	0.999976	0.0151064	Undifferentiated
AC008865.1	0	0		0	1	1	0	Undifferentiated
AC008869.1	0	0		0	1	1	0	Undifferentiated
AC008914.1	0	0		0	1	1	0	Undifferentiated
AC008937.2	3.77038	0.0920688	1.46473	0.0628571	0.94988	0.999976	0.0223311	Undifferentiated
AC008937.3	0	0		0	1	1	0	Undifferentiated
AC008938.1	0.0569709	-0.573261	3.52744	-0.162515	0.8709	0.999976	0.0600315	Undifferentiated
AC008940.1	0	0		0	1	1	0	Undifferentiated
AC008948.1	0	0		0	1	1	0	Undifferentiated
AC008949.1	0	0		0	1	1	0	Undifferentiated
AC008964.1	0	0		0	1	1	0	Undifferentiated
AC008967.1	0	0		0	1	1	0	Undifferentiated
AC008982.2	4.20267	-0.832485	1.38408	-0.601473	0.547525	0.999976	0.261596	Undifferentiated
AC008984.2	0	0		0	1	1	0	Undifferentiated
AC008984.5	0	0		0	1	1	0	Undifferentiated
AC008984.6	0	0		0	1	1	0	Undifferentiated
AC008984.7	0	0		0	1	1	0	Undifferentiated
AC008991.1	0.232078	1.59608	3.51348	0.454273	0.649632	0.999976	0.187332	Undifferentiated
AC008992.1	0	0		0	1	1	0	Undifferentiated
AC008992.2	0	0		0	1	1	0	Undifferentiated
AC009005.2	1.3305	1.67359	2.03232	0.82349	0.410229	0.999976	0.386973	Undifferentiated
AC009009.1	0.0569709	-0.573261	3.52744	-0.162515	0.8709	0.999976	0.0600315	Undifferentiated
AC009014.3	0	0		0	1	1	0	Undifferentiated
AC009035.1	0	0		0	1	1	0	Undifferentiated
AC009041.1	0	0		0	1	1	0	Undifferentiated
AC009041.2	0	0		0	1	1	0	Undifferentiated
AC009052.12	0	0		0	1	1	0	Undifferentiated
AC009060.1	0	0		0	1	1	0	Undifferentiated
AC009061.1	0.289049	0.923047	3.50707	0.263196	0.792399	0.999976	0.101056	Undifferentiated
AC009065.1	0	0		0	1	1	0	Undifferentiated
AC009065.2	0	0		0	1	1	0	Undifferentiated
AC009065.3	0	0		0	1	1	0	Undifferentiated
AC009080.1	0	0		0	1	1	0	Undifferentiated
AC009081.1	0	0		0	1	1	0	Undifferentiated
AC009093.1	0.296963	1.90655	3.49546	0.545434	0.585455	0.999976	0.232507	Undifferentiated
AC009095.4	0.738463	-3.02471	3.43553	-0.880421	0.378631	0.999976	0.421783	Undifferentiated
AC009107.1	0	0		0	1	1	0	Undifferentiated
AC009110.1	0	0		0	1	1	0	Undifferentiated
AC009120.10	0.609067	-1.75106	3.45922	-0.506199	0.612717	0.999976	0.21274	Undifferentiated
AC009120.3	2.39828	-0.069916	1.85232	-0.0377452	0.969891	0.999976	0.0132771	Undifferentiated
AC009120.4	0.116039	0.82111	3.53381	0.232358	0.81626	0.999976	0.0881716	Undifferentiated
AC009120.5	2.0529	2.11857	2.14972	0.985512	0.324373	0.999976	0.488956	Undifferentiated
AC009120.6	3.76328	-0.639371	1.72743	-0.370128	0.711287	0.999976	0.147955	Undifferentiated
AC009120.8	0	0		0	1	1	0	Undifferentiated
AC009121.1	0	0		0	1	1	0	Undifferentiated
AC009132.1	0	0		0	1	1	0	Undifferentiated
AC009133.12	0.398796	-2.20096	3.47445	-0.63347	0.526427	0.999976	0.278662	Undifferentiated
AC009133.14	0	0		0	1	1	0	Undifferentiated
AC009133.15	0	0		0	1	1	0	Undifferentiated
AC009133.17	0.464156	2.4471	3.46748	0.70573	0.480356	0.999976	0.318437	Undifferentiated
AC009133.19	0	0		0	1	1	0	Undifferentiated
AC009133.20	0	0		0	1	1	0	Undifferentiated
AC009133.21	0	0		0	1	1	0	Undifferentiated
AC009134.1	0	0		0	1	1	0	Undifferentiated
AC009142.1	0	0		0	1	1	0	Undifferentiated
AC009158.1	0.928311	3.44018	3.42609	1.00411	0.315325	0.999976	0.501242	Undifferentiated
AC009159.1	0	0		0	1	1	0	Undifferentiated
AC009161.1	0	0		0	1	1	0	Undifferentiated
AC009166.5	0	0		0	1	1	0	Undifferentiated
AC009196.1	0	0		0	1	1	0	Undifferentiated
AC009227.2	0	0		0	1	1	0	Undifferentiated
AC009227.3	0	0		0	1	1	0	Undifferentiated
AC009228.1	0.284854	-1.80319	3.49422	-0.516047	0.605821	0.999976	0.217655	Undifferentiated
AC009229.4	0.10422	0.82111	3.53381	0.232358	0.81626	0.999976	0.0881716	Undifferentiated
AC009229.5	0	0		0	1	1	0	Undifferentiated
AC009229.6	0	0		0	1	1	0	Undifferentiated
AC009232.2	0	0		0	1	1	0	Undifferentiated
AC009234.1	0.116039	0.82111	3.53381	0.232358	0.81626	0.999976	0.0881716	Undifferentiated
AC009234.2	0	0		0	1	1	0	Undifferentiated
AC009236.1	1.41921	3.1497	2.39748	1.31375	0.188929	0.999976	0.723701	Undifferentiated
AC009236.2	0	0		0	1	1	0	Undifferentiated
AC009237.10	0.823558	3.20844	3.43344	0.93447	0.350062	0.999976	0.455855	Undifferentiated
AC009237.11	0	0		0	1	1	0	Undifferentiated
AC009237.13	0	0		0	1	1	0	Undifferentiated
AC009237.14	0	0		0	1	1	0	Undifferentiated
AC009237.16	0	0		0	1	1	0	Undifferentiated
AC009237.17	0	0		0	1	1	0	Undifferentiated
AC009237.2	0	0		0	1	1	0	Undifferentiated
AC009237.4	0	0		0	1	1	0	Undifferentiated
AC009237.5	0	0		0	1	1	0	Undifferentiated
AC009237.6	0	0		0	1	1	0	Undifferentiated
AC009237.8	0.200024	-0.706603	3.52459	-0.200478	0.841107	0.999976	0.075149	Undifferentiated
AC009238.6	0	0		0	1	1	0	Undifferentiated
AC009238.7	0	0		0	1	1	0	Undifferentiated
AC009238.8	0	0		0	1	1	0	Undifferentiated
AC009245.3	39.5661	-0.0836939	0.580845	-0.14409	0.885429	0.999976	0.052846	Undifferentiated
AC009262.2	0	0		0	1	1	0	Undifferentiated
AC009263.2	0.707867	1.71415	3.43368	0.499217	0.617626	0.999976	0.209274	Undifferentiated
AC009264.1	1.86685	0.972144	2.48393	0.391373	0.695522	0.999976	0.157689	Undifferentiated
AC009274.6	0	0		0	1	1	0	Undifferentiated
AC009276.4	0.116039	0.82111	3.53381	0.232358	0.81626	0.999976	0.0881716	Undifferentiated
AC009297.1	0	0		0	1	1	0	Undifferentiated
AC009299.1	0	0		0	1	1	0	Undifferentiated
AC009299.2	0.684281	1.96005	3.44162	0.569513	0.569008	0.999976	0.244881	Undifferentiated
AC009299.3	1.03309	3.60711	2.84358	1.26851	0.204615	0.999976	0.689062	Undifferentiated
AC009299.4	0	0		0	1	1	0	Undifferentiated
AC009299.5	0.17301	0.148078	3.52744	0.0419789	0.966516	0.999976	0.0147912	Undifferentiated
AC009302.2	7.32125	0.473682	1.27311	0.372067	0.709843	0.999976	0.148838	Undifferentiated
AC009302.4	0	0		0	1	1	0	Undifferentiated
AC009303.1	0.833043	1.53349	3.13756	0.488752	0.625017	0.999976	0.204108	Undifferentiated
AC009303.3	0.34602	0.495245	3.49858	0.141556	0.887431	0.999976	0.0518656	Undifferentiated
AC009305.1	0	0		0	1	1	0	Undifferentiated
AC009305.2	0	0		0	1	1	0	Undifferentiated
AC009310.1	0	0		0	1	1	0	Undifferentiated
AC009312.1	0	0		0	1	1	0	Undifferentiated
AC009313.1	0	0		0	1	1	0	Undifferentiated
AC009313.2	0	0		0	1	1	0	Undifferentiated
AC009336.1	0	0		0	1	1	0	Undifferentiated
AC009336.24	14.5922	0.84621	1.06233	0.796557	0.425708	0.999976	0.370888	Undifferentiated
AC009362.2	419.61	-0.305042	0.458047	-0.665962	0.505435	0.999976	0.296334	Undifferentiated
AC009365.3	0.341825	-2.0106	3.48432	-0.577042	0.563911	0.999976	0.248789	Undifferentiated
AC009365.4	0	0		0	1	1	0	Undifferentiated
AC009403.2	6.29574	0.09241	1.40645	0.0657046	0.947613	0.999976	0.023369	Undifferentiated
AC009404.2	1.4809	-1.36568	2.62338	-0.520582	0.602658	0.999976	0.219929	Undifferentiated
AC009410.1	0.0569709	-0.573261	3.52744	-0.162515	0.8709	0.999976	0.0600315	Undifferentiated
AC009411.1	0	0		0	1	1	0	Undifferentiated
AC009411.2	0	0		0	1	1	0	Undifferentiated
AC009413.2	0.430958	-1.23882	3.48661	-0.355307	0.72236	0.999976	0.141247	Undifferentiated
AC009414.1	0	0		0	1	1	0	Undifferentiated
AC009469.1	0	0		0	1	1	0	Undifferentiated
AC009473.1	0.928311	3.44018	3.42609	1.00411	0.315325	0.999976	0.501242	Undifferentiated
AC009474.1	0	0		0	1	1	0	Undifferentiated
AC009474.2	1.57076	-0.545957	2.92762	-0.186485	0.852065	0.999976	0.0695275	Undifferentiated
AC009476.1	0	0		0	1	1	0	Undifferentiated
AC009477.7	0	0		0	1	1	0	Undifferentiated
AC009478.1	0	0		0	1	1	0	Undifferentiated
AC009478.2	0	0		0	1	1	0	Undifferentiated
AC009480.1	0	0		0	1	1	0	Undifferentiated
AC009480.3	0.157573	-0.706603	3.52459	-0.200478	0.841107	0.999976	0.075149	Undifferentiated
AC009480.4	0.400048	-1.83645	3.49255	-0.525819	0.599014	0.999976	0.222563	Undifferentiated
AC009487.4	0	0		0	1	1	0	Undifferentiated
AC009487.5	0	0		0	1	1	0	Undifferentiated
AC009492.1	0.284854	-1.80319	3.49422	-0.516047	0.605821	0.999976	0.217655	Undifferentiated
AC009494.3	0	0		0	1	1	0	Undifferentiated
AC009495.1	0	0		0	1	1	0	Undifferentiated
AC009495.2	0	0		0	1	1	0	Undifferentiated
AC009495.3	0.271997	0.847336	3.51203	0.241267	0.809348	0.999976	0.0918645	Undifferentiated
AC009495.4	7.77378	0.380184	1.1171	0.340333	0.733606	0.999976	0.134537	Undifferentiated
AC009498.1	0.0569709	-0.573261	3.52744	-0.162515	0.8709	0.999976	0.0600315	Undifferentiated
AC009499.1	7.27493	1.11259	1.47644	0.753559	0.451114	0.999976	0.345714	Undifferentiated
AC009499.2	0	0		0	1	1	0	Undifferentiated
AC009500.2	0	0		0	1	1	0	Undifferentiated
AC009501.4	94.059	0.351323	0.567374	0.619209	0.535778	0.999976	0.271015	Undifferentiated
AC009502.1	0	0		0	1	1	0	Undifferentiated
AC009502.2	0.265411	0.817954	3.51402	0.232769	0.815941	0.999976	0.0883412	Undifferentiated
AC009502.4	1.21194	2.17443	2.77386	0.7839	0.433099	0.999976	0.363413	Undifferentiated
AC009505.2	2.15016	-0.21715	1.9124	-0.113548	0.909596	0.999976	0.0411516	Undifferentiated
AC009505.4	0	0		0	1	1	0	Undifferentiated
AC009506.1	4.3577	-0.496954	1.82068	-0.272949	0.784892	0.999976	0.10519	Undifferentiated
AC009506.2	0	0		0	1	1	0	Undifferentiated
AC009508.1	0	0		0	1	1	0	Undifferentiated
AC009517.2	3.71677	0.857165	1.77934	0.481733	0.629996	0.999976	0.200662	Undifferentiated
AC009518.2	0	0		0	1	1	0	Undifferentiated
AC009518.3	0	0		0	1	1	0	Undifferentiated
AC009518.4	0	0		0	1	1	0	Undifferentiated
AC009518.5	0	0		0	1	1	0	Undifferentiated
AC009518.8	0.47272	-2.32473	3.46717	-0.670498	0.50254	0.999976	0.298829	Undifferentiated
AC009531.2	0	0		0	1	1	0	Undifferentiated
AC009541.1	0	0		0	1	1	0	Undifferentiated
AC009542.2	0.946293	-1.71195	2.99556	-0.571496	0.567663	0.999976	0.245909	Undifferentiated
AC009677.1	0	0		0	1	1	0	Undifferentiated
AC009695.1	0	0		0	1	1	0	Undifferentiated
AC009779.1	0	0		0	1	1	0	Undifferentiated
AC009784.1	0	0		0	1	1	0	Undifferentiated
AC009784.3	0.542054	1.50958	3.46592	0.435551	0.663162	0.999976	0.17838	Undifferentiated
AC009784.4	0	0		0	1	1	0	Undifferentiated
AC009800.1	0	0		0	1	1	0	Undifferentiated
AC009802.1	0	0		0	1	1	0	Undifferentiated
AC009831.1	0	0		0	1	1	0	Undifferentiated
AC009835.1	0	0		0	1	1	0	Undifferentiated
AC009878.2	0	0		0	1	1	0	Undifferentiated
AC009892.1	0	0		0	1	1	0	Undifferentiated
AC009892.10	0	0		0	1	1	0	Undifferentiated
AC009892.2	0	0		0	1	1	0	Undifferentiated
AC009892.5	0	0		0	1	1	0	Undifferentiated
AC009892.9	0	0		0	1	1	0	Undifferentiated
AC009941.1	0.312661	1.96012	3.4927	0.561204	0.574658	0.999976	0.24059	Undifferentiated
AC009945.4	0.435152	1.21292	3.48041	0.348499	0.727466	0.999976	0.138188	Undifferentiated
AC009947.2	0	0		0	1	1	0	Undifferentiated
AC009947.3	0	0		0	1	1	0	Undifferentiated
AC009947.4	0	0		0	1	1	0	Undifferentiated
AC009947.5	0	0		0	1	1	0	Undifferentiated
AC009948.5	18.9931	0.830428	0.767562	1.0819	0.279295	0.999976	0.553936	Undifferentiated
AC009948.7	5.70297	-0.30831	1.20105	-0.2567	0.79741	0.999976	0.0983181	Undifferentiated
AC009950.2	0	0		0	1	1	0	Undifferentiated
AC009951.1	15.6781	0.48701	0.86405	0.563636	0.573002	0.999976	0.241844	Undifferentiated
AC009951.2	1.20145	0.172681	2.49765	0.0691371	0.94488	0.999976	0.0246231	Undifferentiated
AC009955.8	0	0		0	1	1	0	Undifferentiated
AC009960.1	0	0		0	1	1	0	Undifferentiated
AC009960.2	0.116039	0.82111	3.53381	0.232358	0.81626	0.999976	0.0881716	Undifferentiated
AC009960.3	0	0		0	1	1	0	Undifferentiated
AC009960.4	0	0		0	1	1	0	Undifferentiated
AC009960.5	0	0		0	1	1	0	Undifferentiated
AC009960.6	0	0		0	1	1	0	Undifferentiated
AC009960.7	0	0		0	1	1	0	Undifferentiated
AC009961.2	1.71413	-4.18507	2.78576	-1.50231	0.133018	0.999976	0.876091	Undifferentiated
AC009961.3	6.17719	1.22008	1.45371	0.839291	0.401306	0.999976	0.396524	Undifferentiated
AC009961.5	1.50371	0.784917	2.38571	0.329007	0.74215	0.999976	0.129508	Undifferentiated
AC009963.3	0	0		0	1	1	0	Undifferentiated
AC009963.4	0	0		0	1	1	0	Undifferentiated
AC009963.5	0.360781	0.659841	3.51287	0.187835	0.851006	0.999976	0.0700675	Undifferentiated
AC009963.6	1.06088	-1.00965	2.92411	-0.345286	0.729879	0.999976	0.136749	Undifferentiated
AC009965.1	0	0		0	1	1	0	Undifferentiated
AC009965.2	0.197975	1.44108	3.52388	0.408946	0.682579	0.999976	0.165847	Undifferentiated
AC009967.3	0.0569709	-0.573261	3.52744	-0.162515	0.8709	0.999976	0.0600315	Undifferentiated
AC009969.1	0	0		0	1	1	0	Undifferentiated
AC009970.1	0	0		0	1	1	0	Undifferentiated
AC009974.11	0	0		0	1	1	0	Undifferentiated
AC009977.1	0	0		0	1	1	0	Undifferentiated
AC009987.1	0	0		0	1	1	0	Undifferentiated
AC009994.2	0	0		0	1	1	0	Undifferentiated
AC009997.1	0	0		0	1	1	0	Undifferentiated
AC010082.2	0.0989875	0.82111	3.53381	0.232358	0.81626	0.999976	0.0881716	Undifferentiated
AC010084.1	0	0		0	1	1	0	Undifferentiated
AC010086.1	0	0		0	1	1	0	Undifferentiated
AC010086.4	0	0		0	1	1	0	Undifferentiated
AC010086.5	0	0		0	1	1	0	Undifferentiated
AC010090.1	0.113942	-1.00106	3.51899	-0.284475	0.776047	0.999976	0.110112	Undifferentiated
AC010091.1	1.92366	4.46203	2.35871	1.89173	0.0585273	0.999976	1.23264	Undifferentiated
AC010091.4	0	0		0	1	1	0	Undifferentiated
AC010092.1	0	0		0	1	1	0	Undifferentiated
AC010095.5	0	0		0	1	1	0	Undifferentiated
AC010095.6	11.2426	-1.46751	1.45248	-1.01035	0.312329	0.999976	0.505388	Undifferentiated
AC010095.7	0.0989875	0.82111	3.53381	0.232358	0.81626	0.999976	0.0881716	Undifferentiated
AC010096.1	0.0989875	0.82111	3.53381	0.232358	0.81626	0.999976	0.0881716	Undifferentiated
AC010096.2	0	0		0	1	1	0	Undifferentiated
AC010105.1	0	0		0	1	1	0	Undifferentiated
AC010127.3	0	0		0	1	1	0	Undifferentiated
AC010127.5	0.714907	0.440421	3.30157	0.133397	0.893879	0.999976	0.0487211	Undifferentiated
AC010132.10	0	0		0	1	1	0	Undifferentiated
AC010132.11	0	0		0	1	1	0	Undifferentiated
AC010136.2	0.790335	-2.21796	3.17234	-0.699155	0.484455	0.999976	0.314747	Undifferentiated
AC010139.1	0	0		0	1	1	0	Undifferentiated
AC010141.1	0	0		0	1	1	0	Undifferentiated
AC010141.4	0	0		0	1	1	0	Undifferentiated
AC010141.6	0	0		0	1	1	0	Undifferentiated
AC010141.8	0	0		0	1	1	0	Undifferentiated
AC010145.3	0	0		0	1	1	0	Undifferentiated
AC010145.4	0	0		0	1	1	0	Undifferentiated
AC010146.1	0	0		0	1	1	0	Undifferentiated
AC010146.2	0	0		0	1	1	0	Undifferentiated
AC010148.1	0.197975	1.44108	3.52388	0.408946	0.682579	0.999976	0.165847	Undifferentiated
AC010149.4	0.116039	0.82111	3.53381	0.232358	0.81626	0.999976	0.0881716	Undifferentiated
AC010150.1	2.39372	1.40711	1.70866	0.823515	0.410215	0.999976	0.386988	Undifferentiated
AC010150.2	0	0		0	1	1	0	Undifferentiated
AC010153.3	0	0		0	1	1	0	Undifferentiated
AC010154.2	0	0		0	1	1	0	Undifferentiated
AC010170.1	0	0		0	1	1	0	Undifferentiated
AC010196.1	0	0		0	1	1	0	Undifferentiated
AC010203.1	0	0		0	1	1	0	Undifferentiated
AC010207.1	0	0		0	1	1	0	Undifferentiated
AC010209.1	0.0569709	-0.573261	3.52744	-0.162515	0.8709	0.999976	0.0600315	Undifferentiated
AC010226.4	4.64767	-0.432958	1.39408	-0.310569	0.756128	0.999976	0.121405	Undifferentiated
AC010235.1	0	0		0	1	1	0	Undifferentiated
AC010240.2	0.915147	-3.31326	3.3323	-0.994287	0.320083	0.999976	0.494737	Undifferentiated
AC010240.3	18.7062	0.318801	0.741228	0.430099	0.667124	0.999976	0.175794	Undifferentiated
AC010243.1	0	0		0	1	1	0	Undifferentiated
AC010247.1	1.18698	1.78665	2.77809	0.643123	0.520145	0.999976	0.283876	Undifferentiated
AC010295.1	0	0		0	1	1	0	Undifferentiated
AC010296.1	0	0		0	1	1	0	Undifferentiated
AC010297.1	0	0		0	1	1	0	Undifferentiated
AC010311.1	0	0		0	1	1	0	Undifferentiated
AC010319.1	0	0		0	1	1	0	Undifferentiated
AC010323.1	0	0		0	1	1	0	Undifferentiated
AC010327.1	0	0		0	1	1	0	Undifferentiated
AC010327.2	0	0		0	1	1	0	Undifferentiated
AC010329.1	0	0		0	1	1	0	Undifferentiated
AC010335.1	0	0		0	1	1	0	Undifferentiated
AC010336.1	0.116039	0.82111	3.53381	0.232358	0.81626	0.999976	0.0881716	Undifferentiated
AC010368.1	0	0		0	1	1	0	Undifferentiated
AC010368.2	0	0		0	1	1	0	Undifferentiated
AC010376.1	0	0		0	1	1	0	Undifferentiated
AC010422.1	0	0		0	1	1	0	Undifferentiated
AC010423.1	0.311917	0.340242	3.50902	0.0969622	0.922756	0.999976	0.0349129	Undifferentiated
AC010441.1	0	0		0	1	1	0	Undifferentiated
AC010455.1	0	0		0	1	1	0	Undifferentiated
AC010458.1	0	0		0	1	1	0	Undifferentiated
AC010468.1	0.17301	0.148078	3.52744	0.0419789	0.966516	0.999976	0.0147912	Undifferentiated
AC010468.2	0	0		0	1	1	0	Undifferentiated
AC010468.3	0	0		0	1	1	0	Undifferentiated
AC010492.2	0.39595	2.24436	3.47952	0.645019	0.518915	0.999976	0.284904	Undifferentiated
AC010492.4	0	0		0	1	1	0	Undifferentiated
AC010492.5	0	0		0	1	1	0	Undifferentiated
AC010504.2	0	0		0	1	1	0	Undifferentiated
AC010507.5	0	0		0	1	1	0	Undifferentiated
AC010518.3	0	0		0	1	1	0	Undifferentiated
AC010522.1	0.26166	-1.55216	3.50245	-0.443165	0.657646	0.999976	0.182008	Undifferentiated
AC010524.2	6.90796	0.838715	1.35827	0.617487	0.536913	0.999976	0.270096	Undifferentiated
AC010524.4	0.509892	1.14353	3.46448	0.330072	0.741346	0.999976	0.129979	Undifferentiated
AC010525.1	0	0		0	1	1	0	Undifferentiated
AC010525.2	0	0		0	1	1	0	Undifferentiated
AC010525.4	0.0989875	0.82111	3.53381	0.232358	0.81626	0.999976	0.0881716	Undifferentiated
AC010525.5	0	0		0	1	1	0	Undifferentiated
AC010525.6	0	0		0	1	1	0	Undifferentiated
AC010525.7	0	0		0	1	1	0	Undifferentiated
AC010528.1	0	0		0	1	1	0	Undifferentiated
AC010536.1	1.95776	4.49192	2.63621	1.70393	0.0883935	0.999976	1.05358	Undifferentiated
AC010543.1	0	0		0	1	1	0	Undifferentiated
AC010546.1	0	0		0	1	1	0	Undifferentiated
AC010547.9	0	0		0	1	1	0	Undifferentiated
AC010595.1	0	0		0	1	1	0	Undifferentiated
AC010609.1	0	0		0	1	1	0	Undifferentiated
AC010620.1	0	0		0	1	1	0	Undifferentiated
AC010641.1	0	0		0	1	1	0	Undifferentiated
AC010642.1	0	0		0	1	1	0	Undifferentiated
AC010642.2	0	0		0	1	1	0	Undifferentiated
AC010646.3	0	0		0	1	1	0	Undifferentiated
AC010649.1	0	0		0	1	1	0	Undifferentiated
AC010677.5	5.02175	-0.921309	1.21181	-0.760273	0.447092	0.999976	0.349603	Undifferentiated
AC010723.1	0	0		0	1	1	0	Undifferentiated
AC010723.2	0	0		0	1	1	0	Undifferentiated
AC010724.1	0	0		0	1	1	0	Undifferentiated
AC010729.1	0.932213	-0.646395	3.41403	-0.189335	0.84983	0.999976	0.0706678	Undifferentiated
AC010729.2	0.208174	-1.43914	3.50622	-0.410452	0.681474	0.999976	0.16655	Undifferentiated
AC010729.3	0	0		0	1	1	0	Undifferentiated
AC010731.2	0	0		0	1	1	0	Undifferentiated
AC010731.3	0	0		0	1	1	0	Undifferentiated
AC010731.4	0	0		0	1	1	0	Undifferentiated
AC010731.6	0.315146	-1.79167	3.49481	-0.512666	0.608185	0.999976	0.215964	Undifferentiated
AC010733.4	0	0		0	1	1	0	Undifferentiated
AC010733.5	5.35211	-1.737	1.58248	-1.09765	0.272359	0.999976	0.564859	Undifferentiated
AC010733.7	0.116039	0.82111	3.53381	0.232358	0.81626	0.999976	0.0881716	Undifferentiated
AC010739.1	0	0		0	1	1	0	Undifferentiated
AC010740.1	0	0		0	1	1	0	Undifferentiated
AC010744.1	0	0		0	1	1	0	Undifferentiated
AC010745.1	0	0		0	1	1	0	Undifferentiated
AC010745.2	0	0		0	1	1	0	Undifferentiated
AC010745.3	0	0		0	1	1	0	Undifferentiated
AC010745.4	0	0		0	1	1	0	Undifferentiated
AC010746.3	0.452204	1.26634	3.47784	0.364117	0.71577	0.999976	0.145226	Undifferentiated
AC010747.2	0	0		0	1	1	0	Undifferentiated
AC010754.1	0	0		0	1	1	0	Undifferentiated
AC010760.1	0.348117	2.07272	3.48719	0.594381	0.552257	0.999976	0.257859	Undifferentiated
AC010761.10	0	0		0	1	1	0	Undifferentiated
AC010761.13	0.341825	-2.0106	3.48432	-0.577042	0.563911	0.999976	0.248789	Undifferentiated
AC010761.14	0	0		0	1	1	0	Undifferentiated
AC010761.6	0	0		0	1	1	0	Undifferentiated
AC010761.8	2.62303	-0.916114	2.0222	-0.453027	0.650529	0.999976	0.186733	Undifferentiated
AC010761.9	0	0		0	1	1	0	Undifferentiated
AC010874.1	0	0		0	1	1	0	Undifferentiated
AC010877.1	0	0		0	1	1	0	Undifferentiated
AC010878.3	0	0		0	1	1	0	Undifferentiated
AC010880.1	0	0		0	1	1	0	Undifferentiated
AC010883.5	1.46532	2.8123	2.71863	1.03445	0.300925	0.999976	0.521542	Undifferentiated
AC010884.1	0.0989875	0.82111	3.53381	0.232358	0.81626	0.999976	0.0881716	Undifferentiated
AC010884.2	0	0		0	1	1	0	Undifferentiated
AC010886.2	0.170913	-1.3206	3.51047	-0.376187	0.706778	0.999976	0.150717	Undifferentiated
AC010887.1	0	0		0	1	1	0	Undifferentiated
AC010890.1	0	0		0	1	1	0	Undifferentiated
AC010891.2	0	0		0	1	1	0	Undifferentiated
AC010894.3	1.98828	-0.0941725	2.17841	-0.0432298	0.965518	0.999976	0.0152395	Undifferentiated
AC010894.4	9.30598	0.0466246	1.18979	0.0391872	0.968741	0.999976	0.0137923	Undifferentiated
AC010894.5	0	0		0	1	1	0	Undifferentiated
AC010900.2	0	0		0	1	1	0	Undifferentiated
AC010904.1	0	0		0	1	1	0	Undifferentiated
AC010907.2	0	0		0	1	1	0	Undifferentiated
AC010907.5	0	0		0	1	1	0	Undifferentiated
AC010928.1	0	0		0	1	1	0	Undifferentiated
AC010930.1	0	0		0	1	1	0	Undifferentiated
AC010967.1	0	0		0	1	1	0	Undifferentiated
AC010967.2	1.63	2.66062	2.88503	0.922216	0.356416	0.999976	0.448043	Undifferentiated
AC010967.3	0	0		0	1	1	0	Undifferentiated
AC010969.1	0	0		0	1	1	0	Undifferentiated
AC010970.1	0	0		0	1	1	0	Undifferentiated
AC010970.2	376.99	-0.317182	0.637423	-0.497601	0.618765	0.999976	0.208474	Undifferentiated
AC010971.1	0	0		0	1	1	0	Undifferentiated
AC010974.3	0	0		0	1	1	0	Undifferentiated
AC010975.1	0.155958	0.148078	3.52744	0.0419789	0.966516	0.999976	0.0147912	Undifferentiated
AC010975.2	0	0		0	1	1	0	Undifferentiated
AC010976.2	0	0		0	1	1	0	Undifferentiated
AC010980.2	9.00869	-1.87701	1.27781	-1.46892	0.141854	0.999976	0.848157	Undifferentiated
AC010982.1	0	0		0	1	1	0	Undifferentiated
AC010982.2	0	0		0	1	1	0	Undifferentiated
AC010983.1	0	0		0	1	1	0	Undifferentiated
AC010984.3	0.512738	-2.54646	3.45552	-0.736925	0.461168	0.999976	0.336141	Undifferentiated
AC010984.4	0	0		0	1	1	0	Undifferentiated
AC010987.5	1.06284	0.282958	2.63285	0.107472	0.914414	0.999976	0.038857	Undifferentiated
AC010987.6	0.440813	-1.28926	3.48432	-0.370017	0.71137	0.999976	0.147905	Undifferentiated
AC010999.1	0	0		0	1	1	0	Undifferentiated
AC011073.1	0	0		0	1	1	0	Undifferentiated
AC011193.1	0	0		0	1	1	0	Undifferentiated
AC011196.3	0	0		0	1	1	0	Undifferentiated
AC011225.1	0	0		0	1	1	0	Undifferentiated
AC011233.2	0	0		0	1	1	0	Undifferentiated
AC011239.1	0.0989875	0.82111	3.53381	0.232358	0.81626	0.999976	0.0881716	Undifferentiated
AC011242.5	0.170913	-1.3206	3.51047	-0.376187	0.706778	0.999976	0.150717	Undifferentiated
AC011242.6	2.16136	-2.38147	2.15757	-1.10377	0.269691	0.999976	0.569134	Undifferentiated
AC011243.1	0	0		0	1	1	0	Undifferentiated
AC011247.3	0.0989875	0.82111	3.53381	0.232358	0.81626	0.999976	0.0881716	Undifferentiated
AC011284.3	0	0		0	1	1	0	Undifferentiated
AC011286.1	0	0		0	1	1	0	Undifferentiated
AC011288.2	0	0		0	1	1	0	Undifferentiated
AC011290.4	0	0		0	1	1	0	Undifferentiated
AC011290.5	1.83214	2.40075	2.2433	1.07019	0.284535	0.999976	0.545864	Undifferentiated
AC011293.1	0	0		0	1	1	0	Undifferentiated
AC011294.3	5.21031	-0.0646547	1.93099	-0.0334827	0.97329	0.999976	0.0117579	Undifferentiated
AC011298.1	0	0		0	1	1	0	Undifferentiated
AC011298.2	0	0		0	1	1	0	Undifferentiated
AC011306.1	0	0		0	1	1	0	Undifferentiated
AC011306.2	0.348117	2.07272	3.48719	0.594381	0.552257	0.999976	0.257859	Undifferentiated
AC011308.1	0	0		0	1	1	0	Undifferentiated
AC011313.1	0	0		0	1	1	0	Undifferentiated
AC011322.1	0.353934	1.23351	3.48902	0.353542	0.723682	0.999976	0.140452	Undifferentiated
AC011330.5	0	0		0	1	1	0	Undifferentiated
AC011330.6	0	0		0	1	1	0	Undifferentiated
AC011343.1	0	0		0	1	1	0	Undifferentiated
AC011357.1	0	0		0	1	1	0	Undifferentiated
AC011363.1	0	0		0	1	1	0	Undifferentiated
AC011366.3	0	0		0	1	1	0	Undifferentiated
AC011379.1	0.113942	-1.00106	3.51899	-0.284475	0.776047	0.999976	0.110112	Undifferentiated
AC011385.1	1.06959	-1.85218	2.94963	-0.627936	0.530046	0.999976	0.275686	Undifferentiated
AC011385.2	0	0		0	1	1	0	Undifferentiated
AC011406.2	0.197975	1.44108	3.52388	0.408946	0.682579	0.999976	0.165847	Undifferentiated
AC011407.1	0	0		0	1	1	0	Undifferentiated
AC011410.1	0	0		0	1	1	0	Undifferentiated
AC011416.1	0	0		0	1	1	0	Undifferentiated
AC011431.1	0	0		0	1	1	0	Undifferentiated
AC011431.2	0	0		0	1	1	0	Undifferentiated
AC011450.1	0	0		0	1	1	0	Undifferentiated
AC011453.1	0	0		0	1	1	0	Undifferentiated
AC011456.1	0	0		0	1	1	0	Undifferentiated
AC011465.1	0	0		0	1	1	0	Undifferentiated
AC011467.1	0	0		0	1	1	0	Undifferentiated
AC011475.1	0	0		0	1	1	0	Undifferentiated
AC011477.1	0.197975	1.44108	3.52388	0.408946	0.682579	0.999976	0.165847	Undifferentiated
AC011478.1	0	0		0	1	1	0	Undifferentiated
AC011484.1	0	0		0	1	1	0	Undifferentiated
AC011498.1	0.275	-1.74501	3.49657	-0.499065	0.617733	0.999976	0.209199	Undifferentiated
AC011499.1	0	0		0	1	1	0	Undifferentiated
AC011500.1	0.232078	1.59608	3.51348	0.454273	0.649632	0.999976	0.187332	Undifferentiated
AC011513.4	0	0		0	1	1	0	Undifferentiated
AC011515.2	0	0		0	1	1	0	Undifferentiated
AC011516.1	0	0		0	1	1	0	Undifferentiated
AC011516.2	0	0		0	1	1	0	Undifferentiated
AC011518.1	0.0989875	0.82111	3.53381	0.232358	0.81626	0.999976	0.0881716	Undifferentiated
AC011518.2	0	0		0	1	1	0	Undifferentiated
AC011523.2	0	0		0	1	1	0	Undifferentiated
AC011524.1	0	0		0	1	1	0	Undifferentiated
AC011524.2	0	0		0	1	1	0	Undifferentiated
AC011524.3	0	0		0	1	1	0	Undifferentiated
AC011525.2	0	0		0	1	1	0	Undifferentiated
AC011525.4	0	0		0	1	1	0	Undifferentiated
AC011526.1	4.72868	0.424912	1.49731	0.283783	0.776577	0.999976	0.109816	Undifferentiated
AC011530.4	0	0		0	1	1	0	Undifferentiated
AC011537.3	0	0		0	1	1	0	Undifferentiated
AC011551.3	0.0989875	0.82111	3.53381	0.232358	0.81626	0.999976	0.0881716	Undifferentiated
AC011558.5	0	0		0	1	1	0	Undifferentiated
AC011591.1	0	0		0	1	1	0	Undifferentiated
AC011625.1	0	0		0	1	1	0	Undifferentiated
AC011626.1	0	0		0	1	1	0	Undifferentiated
AC011648.1	0	0		0	1	1	0	Undifferentiated
AC011652.1	0	0		0	1	1	0	Undifferentiated
AC011652.2	0	0		0	1	1	0	Undifferentiated
AC011718.1	0	0		0	1	1	0	Undifferentiated
AC011718.2	0	0		0	1	1	0	Undifferentiated
AC011718.3	0	0		0	1	1	0	Undifferentiated
AC011737.2	0	0		0	1	1	0	Undifferentiated
AC011738.1	0	0		0	1	1	0	Undifferentiated
AC011738.4	0	0		0	1	1	0	Undifferentiated
AC011742.3	0	0		0	1	1	0	Undifferentiated
AC011742.5	0	0		0	1	1	0	Undifferentiated
AC011747.3	0.586011	1.97073	3.45045	0.571152	0.567896	0.999976	0.245731	Undifferentiated
AC011747.4	1.19978	2.81195	3.14503	0.894093	0.371272	0.999976	0.430308	Undifferentiated
AC011747.6	0.0989875	0.82111	3.53381	0.232358	0.81626	0.999976	0.0881716	Undifferentiated
AC011747.7	0.807198	0.608376	3.41869	0.177956	0.858758	0.999976	0.0661294	Undifferentiated
AC011748.1	0	0		0	1	1	0	Undifferentiated
AC011752.1	0	0		0	1	1	0	Undifferentiated
AC011753.5	0	0		0	1	1	0	Undifferentiated
AC011753.6	25.5891	0.0939362	0.74764	0.125644	0.900014	0.999976	0.0457507	Undifferentiated
AC011753.7	0	0		0	1	1	0	Undifferentiated
AC011754.1	0	0		0	1	1	0	Undifferentiated
AC011755.1	0.728608	-3.00018	3.43641	-0.873057	0.382632	0.999976	0.417218	Undifferentiated
AC011816.1	0	0		0	1	1	0	Undifferentiated
AC011891.5	0	0		0	1	1	0	Undifferentiated
AC011893.3	0.273612	0.0147342	3.52459	0.00418039	0.996665	0.999976	0.00145099	Undifferentiated
AC011897.1	0	0		0	1	1	0	Undifferentiated
AC011897.2	0	0		0	1	1	0	Undifferentiated
AC011899.10	0	0		0	1	1	0	Undifferentiated
AC011899.9	0.925922	1.17022	2.73502	0.427863	0.668751	0.999976	0.174736	Undifferentiated
AC011901.2	0	0		0	1	1	0	Undifferentiated
AC011933.1	0	0		0	1	1	0	Undifferentiated
AC011933.2	0.811315	-1.43678	3.18873	-0.45058	0.652292	0.999976	0.185558	Undifferentiated
AC011994.1	0	0		0	1	1	0	Undifferentiated
AC011995.1	0	0		0	1	1	0	Undifferentiated
AC011995.3	0	0		0	1	1	0	Undifferentiated
AC011997.1	0.0989875	0.82111	3.53381	0.232358	0.81626	0.999976	0.0881716	Undifferentiated
AC011998.1	0	0		0	1	1	0	Undifferentiated
AC011998.2	0	0		0	1	1	0	Undifferentiated
AC011998.4	0.313966	-1.65017	3.49937	-0.471561	0.63724	0.999976	0.195697	Undifferentiated
AC011999.1	0	0		0	1	1	0	Undifferentiated
AC012003.1	0	0		0	1	1	0	Undifferentiated
AC012005.2	0	0		0	1	1	0	Undifferentiated
AC012047.1	0	0		0	1	1	0	Undifferentiated
AC012050.1	0	0		0	1	1	0	Undifferentiated
AC012065.4	0	0		0	1	1	0	Undifferentiated
AC012065.5	0.104087	-0.706603	3.52459	-0.200478	0.841107	0.999976	0.075149	Undifferentiated
AC012065.7	0	0		0	1	1	0	Undifferentiated
AC012066.1	5.37493	1.20866	1.21712	0.99305	0.320686	0.999976	0.493921	Undifferentiated
AC012067.1	0	0		0	1	1	0	Undifferentiated
AC012074.1	0.232078	1.59608	3.51348	0.454273	0.649632	0.999976	0.187332	Undifferentiated
AC012074.2	0.0989875	0.82111	3.53381	0.232358	0.81626	0.999976	0.0881716	Undifferentiated
AC012075.1	0	0		0	1	1	0	Undifferentiated
AC012075.2	0	0		0	1	1	0	Undifferentiated
AC012078.2	0.411779	1.974	3.492	0.565292	0.571875	0.999976	0.242699	Undifferentiated
AC012119.1	0	0		0	1	1	0	Undifferentiated
AC012123.1	1.24614	-0.566762	2.45709	-0.230664	0.817575	0.999976	0.0874721	Undifferentiated
AC012146.7	14.3264	-0.720044	0.999122	-0.720676	0.471109	0.999976	0.326879	Undifferentiated
AC012150.1	0	0		0	1	1	0	Undifferentiated
AC012175.1	0	0		0	1	1	0	Undifferentiated
AC012181.1	0.0569709	-0.573261	3.52744	-0.162515	0.8709	0.999976	0.0600315	Undifferentiated
AC012215.1	0	0		0	1	1	0	Undifferentiated
AC012305.1	0	0		0	1	1	0	Undifferentiated
AC012306.2	0	0		0	1	1	0	Undifferentiated
AC012307.2	0	0		0	1	1	0	Undifferentiated
AC012307.3	6.42575	1.07952	1.28152	0.842373	0.399579	0.999976	0.398397	Undifferentiated
AC012309.5	3.70382	-0.0522147	1.96134	-0.0266219	0.978761	0.999976	0.00932321	Undifferentiated
AC012313.1	0	0		0	1	1	0	Undifferentiated
AC012314.19	0	0		0	1	1	0	Undifferentiated
AC012314.20	0	0		0	1	1	0	Undifferentiated
AC012314.8	0	0		0	1	1	0	Undifferentiated
AC012317.1	0.537142	-0.48996	3.29091	-0.148883	0.881646	0.999976	0.0547058	Undifferentiated
AC012318.3	5.18666	-1.20783	1.56125	-0.773633	0.439148	0.999976	0.357389	Undifferentiated
AC012322.1	0	0		0	1	1	0	Undifferentiated
AC012353.1	0	0		0	1	1	0	Undifferentiated
AC012354.6	1.00427	0.086346	2.93789	0.0293905	0.976553	0.999976	0.0103041	Undifferentiated
AC012354.8	34.9451	-0.4719	0.678459	-0.695547	0.486713	0.999976	0.312727	Undifferentiated
AC012358.4	0.2699	-0.599256	3.51047	-0.170705	0.864456	0.999976	0.0632573	Undifferentiated
AC012358.7	0	0		0	1	1	0	Undifferentiated
AC012358.8	1.34982	0.649111	2.16127	0.300337	0.76392	0.999976	0.116952	Undifferentiated
AC012360.1	0	0		0	1	1	0	Undifferentiated
AC012360.2	0	0		0	1	1	0	Undifferentiated
AC012360.4	0	0		0	1	1	0	Undifferentiated
AC012360.6	0.326871	-0.864145	3.50138	-0.246801	0.805062	0.999976	0.0941707	Undifferentiated
AC012361.1	0	0		0	1	1	0	Undifferentiated
AC012362.1	0	0		0	1	1	0	Undifferentiated
AC012362.3	0	0		0	1	1	0	Undifferentiated
AC012363.10	0	0		0	1	1	0	Undifferentiated
AC012363.13	0	0		0	1	1	0	Undifferentiated
AC012363.4	0	0		0	1	1	0	Undifferentiated
AC012363.7	0	0		0	1	1	0	Undifferentiated
AC012363.8	0.116039	0.82111	3.53381	0.232358	0.81626	0.999976	0.0881716	Undifferentiated
AC012365.3	0	0		0	1	1	0	Undifferentiated
AC012368.1	1.84509	4.39071	2.7227	1.61263	0.106825	0.999976	0.971328	Undifferentiated
AC012370.2	5.74703	-0.362632	1.55145	-0.233737	0.815189	0.999976	0.0887417	Undifferentiated
AC012370.3	1.16007	1.84317	2.54541	0.724114	0.468996	0.999976	0.328831	Undifferentiated
AC012379.1	0	0		0	1	1	0	Undifferentiated
AC012391.1	0	0		0	1	1	0	Undifferentiated
AC012414.1	0	0		0	1	1	0	Undifferentiated
AC012441.1	0	0		0	1	1	0	Undifferentiated
AC012442.5	0	0		0	1	1	0	Undifferentiated
AC012442.6	0	0		0	1	1	0	Undifferentiated
AC012445.1	0	0		0	1	1	0	Undifferentiated
AC012451.1	0	0		0	1	1	0	Undifferentiated
AC012454.4	0.116039	0.82111	3.53381	0.232358	0.81626	0.999976	0.0881716	Undifferentiated
AC012456.3	0	0		0	1	1	0	Undifferentiated
AC012456.4	0	0		0	1	1	0	Undifferentiated
AC012457.2	0	0		0	1	1	0	Undifferentiated
AC012462.1	0	0		0	1	1	0	Undifferentiated
AC012462.2	0	0		0	1	1	0	Undifferentiated
AC012462.3	0	0		0	1	1	0	Undifferentiated
AC012467.1	0	0		0	1	1	0	Undifferentiated
AC012485.1	0	0		0	1	1	0	Undifferentiated
AC012485.2	0.75273	-0.577367	3.42475	-0.168587	0.866122	0.999976	0.0624211	Undifferentiated
AC012487.2	0.609623	2.84969	3.44733	0.826636	0.408443	0.999976	0.388868	Undifferentiated
AC012493.1	3.59871	-0.69641	1.67273	-0.416333	0.677167	0.999976	0.169304	Undifferentiated
AC012493.2	0	0		0	1	1	0	Undifferentiated
AC012494.1	0	0		0	1	1	0	Undifferentiated
AC012497.2	0	0		0	1	1	0	Undifferentiated
AC012499.1	0	0		0	1	1	0	Undifferentiated
AC012501.1	0	0		0	1	1	0	Undifferentiated
AC012501.2	0	0		0	1	1	0	Undifferentiated
AC012501.3	0.368888	0.0207105	3.50047	0.00591648	0.995279	0.999976	0.002055	Undifferentiated
AC012506.1	0.699059	-1.91587	3.45122	-0.555129	0.578806	0.999976	0.237467	Undifferentiated
AC012506.2	0	0		0	1	1	0	Undifferentiated
AC012506.3	0	0		0	1	1	0	Undifferentiated
AC012506.4	0	0		0	1	1	0	Undifferentiated
AC012507.3	0	0		0	1	1	0	Undifferentiated
AC012507.4	0	0		0	1	1	0	Undifferentiated
AC012512.1	2.06334	2.67608	2.14773	1.24601	0.212762	0.999976	0.672106	Undifferentiated
AC012513.4	0.296963	1.90655	3.49546	0.545434	0.585455	0.999976	0.232507	Undifferentiated
AC012513.6	0	0		0	1	1	0	Undifferentiated
AC012531.23	0	0		0	1	1	0	Undifferentiated
AC012531.25	0.406149	-0.0978313	3.49621	-0.0279821	0.977676	0.999976	0.00980485	Undifferentiated
AC012564.1	0	0		0	1	1	0	Undifferentiated
AC012593.1	0.215026	1.52037	3.51843	0.432115	0.665658	0.999976	0.176749	Undifferentiated
AC012594.1	0.227884	-1.58549	3.50138	-0.452817	0.65068	0.999976	0.186632	Undifferentiated
AC012603.1	0	0		0	1	1	0	Undifferentiated
AC012613.2	1.13285	-0.0834423	2.85863	-0.0291896	0.976713	0.999976	0.0102329	Undifferentiated
AC012615.1	0	0		0	1	1	0	Undifferentiated
AC012627.1	0	0		0	1	1	0	Undifferentiated
AC012667.1	0	0		0	1	1	0	Undifferentiated
AC012668.1	0.289049	0.923047	3.50707	0.263196	0.792399	0.999976	0.101056	Undifferentiated
AC012668.2	0	0		0	1	1	0	Undifferentiated
AC012668.3	0	0		0	1	1	0	Undifferentiated
AC012671.1	0	0		0	1	1	0	Undifferentiated
AC012671.2	24.8971	0.400349	0.658454	0.608015	0.543178	0.999976	0.265058	Undifferentiated
AC012671.3	0	0		0	1	1	0	Undifferentiated
AC012671.4	0	0		0	1	1	0	Undifferentiated
AC013248.2	0	0		0	1	1	0	Undifferentiated
AC013262.1	0	0		0	1	1	0	Undifferentiated
AC013264.2	0.197975	1.44108	3.52388	0.408946	0.682579	0.999976	0.165847	Undifferentiated
AC013267.1	0.348117	2.07272	3.48719	0.594381	0.552257	0.999976	0.257859	Undifferentiated
AC013268.1	0	0		0	1	1	0	Undifferentiated
AC013268.2	0	0		0	1	1	0	Undifferentiated
AC013268.3	0	0		0	1	1	0	Undifferentiated
AC013268.4	0	0		0	1	1	0	Undifferentiated
AC013268.5	0.413002	2.29525	3.47659	0.660202	0.509125	0.999976	0.293176	Undifferentiated
AC013269.1	0	0		0	1	1	0	Undifferentiated
AC013269.3	0	0		0	1	1	0	Undifferentiated
AC013269.4	0	0		0	1	1	0	Undifferentiated
AC013269.5	0	0		0	1	1	0	Undifferentiated
AC013271.3	0	0		0	1	1	0	Undifferentiated
AC013275.1	0	0		0	1	1	0	Undifferentiated
AC013275.2	0	0		0	1	1	0	Undifferentiated
AC013283.1	0.155958	0.148078	3.52744	0.0419789	0.966516	0.999976	0.0147912	Undifferentiated
AC013399.3	0.232078	1.59608	3.51348	0.454273	0.649632	0.999976	0.187332	Undifferentiated
AC013401.1	0	0		0	1	1	0	Undifferentiated
AC013401.2	0	0		0	1	1	0	Undifferentiated
AC013402.1	0	0		0	1	1	0	Undifferentiated
AC013402.2	4.28035	-1.25011	1.59231	-0.785092	0.432399	0.999976	0.364115	Undifferentiated
AC013402.3	0.104087	-0.706603	3.52459	-0.200478	0.841107	0.999976	0.075149	Undifferentiated
AC013402.4	0	0		0	1	1	0	Undifferentiated
AC013402.5	0.197975	1.44108	3.52388	0.408946	0.682579	0.999976	0.165847	Undifferentiated
AC013403.13	0	0		0	1	1	0	Undifferentiated
AC013404.1	0.104087	-0.706603	3.52459	-0.200478	0.841107	0.999976	0.075149	Undifferentiated
AC013406.1	0	0		0	1	1	0	Undifferentiated
AC013410.1	0.104087	-0.706603	3.52459	-0.200478	0.841107	0.999976	0.075149	Undifferentiated
AC013410.2	0	0		0	1	1	0	Undifferentiated
AC013429.4	0	0		0	1	1	0	Undifferentiated
AC013429.5	0	0		0	1	1	0	Undifferentiated
AC013436.6	0	0		0	1	1	0	Undifferentiated
AC013437.2	0	0		0	1	1	0	Undifferentiated
AC013437.4	0	0		0	1	1	0	Undifferentiated
AC013437.6	0.866961	0.421554	2.5795	0.163425	0.870184	0.999976	0.060389	Undifferentiated
AC013437.7	0.992906	-0.203699	2.50216	-0.0814093	0.935116	0.999976	0.0291343	Undifferentiated
AC013439.4	0	0		0	1	1	0	Undifferentiated
AC013442.1	0.42015	-0.830824	3.50245	-0.237213	0.812492	0.999976	0.090181	Undifferentiated
AC013444.1	0	0		0	1	1	0	Undifferentiated
AC013444.2	0	0		0	1	1	0	Undifferentiated
AC013448.1	0	0		0	1	1	0	Undifferentiated
AC013448.2	0	0		0	1	1	0	Undifferentiated
AC013449.1	17.7793	0.128171	0.766718	0.167169	0.867237	0.999976	0.0618621	Undifferentiated
AC013460.1	2.32819	2.5707	2.0084	1.27998	0.200553	0.999976	0.697771	Undifferentiated
AC013463.2	0	0		0	1	1	0	Undifferentiated
AC013467.1	0	0		0	1	1	0	Undifferentiated
AC013468.1	0	0		0	1	1	0	Undifferentiated
AC013469.1	0	0		0	1	1	0	Undifferentiated
AC013470.6	18.8266	0.606614	0.993416	0.610635	0.541441	0.999976	0.266449	Undifferentiated
AC013470.8	0.0989875	0.82111	3.53381	0.232358	0.81626	0.999976	0.0881716	Undifferentiated
AC013472.3	1.51495	-3.18118	2.60674	-1.22037	0.222325	0.999976	0.653012	Undifferentiated
AC013472.4	0	0		0	1	1	0	Undifferentiated
AC013474.4	0	0		0	1	1	0	Undifferentiated
AC013476.1	0	0		0	1	1	0	Undifferentiated
AC013477.1	0	0		0	1	1	0	Undifferentiated
AC013480.2	0	0		0	1	1	0	Undifferentiated
AC013489.1	0	0		0	1	1	0	Undifferentiated
AC013558.1	0	0		0	1	1	0	Undifferentiated
AC013717.3	8.0966	-0.0219685	1.11676	-0.0196717	0.984305	0.999976	0.00687018	Undifferentiated
AC013718.1	0	0		0	1	1	0	Undifferentiated
AC013727.1	0	0		0	1	1	0	Undifferentiated
AC013727.2	0	0		0	1	1	0	Undifferentiated
AC013731.1	0	0		0	1	1	0	Undifferentiated
AC013733.3	0	0		0	1	1	0	Undifferentiated
AC013733.4	0	0		0	1	1	0	Undifferentiated
AC013733.5	2.85168	1.41155	1.73367	0.814197	0.415532	0.999976	0.381396	Undifferentiated
AC013737.1	0	0		0	1	1	0	Undifferentiated
AC013751.1	0	0		0	1	1	0	Undifferentiated
AC013791.2	0.826347	-0.301269	2.94609	-0.102261	0.91855	0.999976	0.0368973	Undifferentiated
AC015600.1	0	0		0	1	1	0	Undifferentiated
AC015660.1	0.232078	1.59608	3.51348	0.454273	0.649632	0.999976	0.187332	Undifferentiated
AC015688.3	0	0		0	1	1	0	Undifferentiated
AC015691.13	0	0		0	1	1	0	Undifferentiated
AC015726.1	0.116039	0.82111	3.53381	0.232358	0.81626	0.999976	0.0881716	Undifferentiated
AC015815.1	0	0		0	1	1	0	Undifferentiated
AC015815.2	0	0		0	1	1	0	Undifferentiated
AC015815.3	0	0		0	1	1	0	Undifferentiated
AC015815.4	0	0		0	1	1	0	Undifferentiated
AC015815.5	0.113942	-1.00106	3.51899	-0.284475	0.776047	0.999976	0.110112	Undifferentiated
AC015815.6	1.88937	1.46913	2.16038	0.680033	0.496484	0.999976	0.304095	Undifferentiated
AC015815.7	0.197975	1.44108	3.52388	0.408946	0.682579	0.999976	0.165847	Undifferentiated
AC015815.8	0	0		0	1	1	0	Undifferentiated
AC015818.3	0	0		0	1	1	0	Undifferentiated
AC015818.5	0	0		0	1	1	0	Undifferentiated
AC015818.6	0	0		0	1	1	0	Undifferentiated
AC015820.1	0	0		0	1	1	0	Undifferentiated
AC015849.12	0	0		0	1	1	0	Undifferentiated
AC015849.13	0.874586	-1.23574	3.13938	-0.393625	0.693858	0.999976	0.15873	Undifferentiated
AC015849.14	4.15597	-3.41131	1.95683	-1.74328	0.0812844	0.999976	1.08999	Undifferentiated
AC015849.16	0.104087	-0.706603	3.52459	-0.200478	0.841107	0.999976	0.075149	Undifferentiated
[truncated: 53,403 more rows]
