# Supplementary material for: A Multi-Omics Analysis of Metastatic Melanoma Identifies a Germinal Center-Like Tumor Microenvironment in HLA-DR-Positive Tumor Areas
Source: Front Oncol. 2021 Mar 25;11:636057. doi: 10.3389/fonc.2021.636057 (PMC8029980; doi:10.3389/fonc.2021.636057)
Supplement: Supplementary file 7 [file Table_6.xlsx]

## Sheet: Blad1
Supplementary Table 6: Differentially expressed genes. The most relevant genes overexpressed in HLA-DR positive compared to negative areas are listed here, complete with gene ontology and functional information.
Subgroup	Gene	logFC	p-value	Function	Relevant references in addition to (38) and (39)
HLA class II and related genes	HLA-DRB1	1.43	0.022
	HLA-DPB1	1.48	0.013
	HLA-DPA1	1.26	0.025
	CIITA	2.17	0.006	transcriptional coactivator that induces MHC class II expression by acting as a scaffold, recruiting several members of the RFX family transcription factors to the start sites of MHC II and related genes	Axelrod ML, Cook RS, Johnson DB, Balko JM. Biological Consequences of MHC-II Expression by Tumor Cells in Cancer. Clin Cancer Res. 2019 Apr 15;25(8):2392-2402. doi: 10.1158/1078-0432.CCR-18-3200.
	CTSS	1.6	0.0026	encodes cathepsine S, a proteinase that participates in degradation of Ii, the MHC II-associated invariant chain, a process necessary to render the MHC II molecules capable of binding antigen peptides. In addition, cathepsin S also participates in the degradation of antigenic proteins to peptides for presentation on MHC II molecules. The activity of cathepsin S is upregulated by IFN-γ, and IRF-1 …	Riese RJ, Wolf PR, Brömme D, Natkin LR, Villadangos JA, Ploegh HL et al. Essential role for cathepsin S in MHC class II-associated invariant chain processing and peptide loading. Immunity. 1996 Apr;4(4):357-66. doi: 10.1016/s1074-7613(00)80249-6; Storm van's Gravesande K, Layne MD, Ye Q, Le L, Baron RM, Perrella MA et al. IFN regulatory factor-1 regulates IFN-gamma-dependent cathepsin S expressio…
Cytokines, chemokines and cell signalling receptors	TGFB1	2.55	0.006	encodes the transforming growth factor beta 1 (TGF-β), a cytokine with major immunosuppressive functions in innate and adaptive immune responses. TGF-β can inhibit the function of effector T cells and antigen presenting dendritic cells and stimulate the transformation of naïve CD4+ T cells into immunosuppressive Tregs.	Batlle E, Massagué J. Transforming Growth Factor-β Signaling in Immunity and Cancer. Immunity. 2019 Apr 16;50(4):924-940. doi: 10.1016/j.immuni.2019.03.024
	TLR10	5.81	0.0005	member of the Toll-like receptor family with an anti-inflammatory role, it has been shown to supresses the activation and differentiation of B cells and monocytes with long-term effects.	Hess NJ, Felicelli C, Grage J, Tapping RI. TLR10 suppresses the activation and differentiation of monocytes with effects on DC-mediated adaptive immune responses. J Leukoc Biol. 2017 May;101(5):1245-1252. doi: 10.1189/jlb.3A1116-492R; Hess NJ, Jiang S, Li X, Guan Y, Tapping RI. TLR10 Is a B Cell Intrinsic Suppressor of Adaptive Immune Responses. J Immunol. 2017 Jan 15;198(2):699-707. doi: 10.4049…
	ZFP36	2.28	0.011	encodes tristetraprolin, an anti-inflammatory protein that is part of the negative feedback loop of TNF-α signalling, by binding the mRNA of TNF-α and thereby stimulating its degradation.	Carballo E, Lai WS, Blackshear PJ. Feedback inhibition of macrophage tumor necrosis factor-alpha production by tristetraprolin. Science. 1998 Aug 14;281(5379):1001-5. doi: 10.1126/science.281.5379.1001.
	CXCL14	1.85	0.019	encodes a cytokine with chemotactic and immunomodulatory functions. It is constitutively expressed in many normal tissues, including immune and non-immune cells. It is induced in stimulated B cells and monocytes. CXCL14 serves as a chemoattractant for monocytes, immature dendritic cells and activated NK cells. In addition, it is an inhibitor of angiogenesis. Loss of CXCL14 expression is observed …	Starnes T, Rasila KK, Robertson MJ, Brahmi Z, Dahl R, Christopherson K et al. The chemokine CXCL14 (BRAK) stimulates activated NK cell migration: implications for the downregulation of CXCL14 in malignancy. Exp Hematol. 2006 Aug;34(8):1101-5. doi: 10.1016/j.exphem.2006.05.015; Lu J, Chatterjee M, Schmid H, Beck S, Gawaz M. CXCL14 as an emerging immune and inflammatory modulator. J Inflamm (Lond).…
	KIR2DL4	4.48	0.016	a killer cell immunoglobulin-like receptor that is expressed by NK cells and subsets of T cells and resides in endosomes. Binding of KIR2DL4 to its ligand HLA-G has pro-inflammatory and proangiogenic effects. Interestingly, both of these pro-inflammatory genes have a role in NK cells biology.	Rajagopalan S, Long EO. KIR2DL4 (CD158d): An activation receptor for HLA-G. Front Immunol. 2012 Aug 20;3:258. doi: 10.3389/fimmu.2012.00258.
	TNFSF15	5.51	0.0001	encodes a member of the tumour necrosis factor (TNF) ligand family that is abundantly expressed in endothelial cells and inhibits endothelial cell proliferation.
T and NK cell function related genes	CYTIP	3.16	0.003	expressed weakly in resting NK and T cells and modulates the adhesiveness of integrins at the plasma membrane of lymphocytes, by inhibiting cytohesin 1.
	HAVCR2/TIM3	2.79	0.011	encodes an cell surface immune checkpoint protein that is expressed on macrophages, dendritic cells, IFN-γ-producing T cells, CD8+ T cells, NK cells and FOXP3+ regulatory T cells (Tregs). It plays a critical role in immune tolerance in viral infections and cancer. Interaction with its ligand galectin-9 can trigger apoptosis or attenuate proliferation and cytokine production by TIM3+ T cells.	Tang R, Rangachari M, Kuchroo VK. Tim-3: A co-receptor with diverse roles in T cell exhaustion and tolerance. Semin Immunol. 2019 Apr;42:101302. doi: 10.1016/j.smim.2019.101302. ; Gao X, Zhu Y, Li G, Huang H, Zhang G, Wang F et al. TIM-3 expression characterizes regulatory T cells in tumor tissues and is associated with lung cancer progression. PLoS One. 2012;7(2):e30676. doi: 10.1371/journal.pon…
	FASLG	5.11	0.013	encodes FAS ligand, a membrane anchored protein of the TNF family that is present on activated T cells and NK cells and is essential for their cytotoxic function and T cell homeostasis.
	SLAMF7	2.88	0.001	encodes a surface protein, expressed on a wide variety of immune cells, including NK cells, activated B and T cells, antibody-producing plasma cells and myeloid cells. It is a self-ligand and modulates the function, proliferation and differentiation in these cells. Although it activates NK cells, SLAMF7 has been shown to inhibit production of pro-inflammatory cytokines by LPS-activated monocytes.	Kim JR, Horton NC, Mathew SO, Mathew PA. CS1 (SLAMF7) inhibits production of proinflammatory cytokines by activated monocytes. Inflamm Res. 2013 Aug;62(8):765-72. doi: 10.1007/s00011-013-0632-1.
	BHLHE41	2.16	0.011	differentiation factor that is expressed in various tissues. It is a regulator of T cell activation, and promotes Th2 differentiation.
B cell function related genes	BANK1	4.54	0.007	encodes a B cell specific protein that is necessary for appropriate B cell activation. Polymorphisms of this gene have been associated to auto-immune diseases.	Bae SC, Lee YH. Association between BANK1 polymorphisms and susceptibility to autoimmune diseases: A meta-analysis. Cell Mol Biol (Noisy-le-grand). 2017 Mar 31;63(3):29-35. doi: 10.14715/cmb/2017.63.3.6.
	IGHM	3.08	0.05	encoding for the constant region of the IgM heavy chain. IgM is expressed in its transmembrane form in naïve B cells and is the first immunoglobulin isotype that is secreted during a humoral immune response.
Myeloid and monocyte related genes	MNDA	1.93	0.005	IFN-induced gene, encodes the myeloid cell nuclear differentiation antigen and plays a role in the response of granulocytes and monocytes to IFN.
	APOBEC3A	4.63	0.02	IFN-induced gene, encodes an apolipoprotein editing enzyme that is highly expressed in monocytes and macrophages. It plays a role in the generation of an immune response against viruses and foreign DNA.
Cell growth and differentiation	ST14	2.83	0.009	encodes matriptase, an integral membrane serine protease that is expressed in most epithelia and activates other proteases and latent growth factors such as hepatocyte growth factor (HGF). It is involved in invasion and metastasis in a various cancer types.
	SPINT2	2.32	0.011	encodes a serine peptidase inhibitor that prevents the formation of active HGF by inhibiting the HGF activator. SPINT2 has been shown to act as a tumour suppressor protein in melanoma by inhibiting the HGF-MET pathway.	Hwang S, Kim HE, Min M, Raghunathan R, Panova IP, Munshi R et al. Epigenetic Silencing of SPINT2 Promotes Cancer Cell Motility via HGF-MET Pathway Activation in Melanoma. J Invest Dermatol. 2015 Sep;135(9):2283-2291. doi: 10.1038/jid.2015.160.
	PRKCB	2.09	0.016	encodes a protein kinase C, that is expressed in various cells and is involved in various cellular processes.
	JUNB	1.23	0.024	encodes a transcription factor of the AP-1 family of transcription factors. It regulates growth factor responses and can act as a proto-oncogene.
	MIXL1	5.25	0.011	encodes a differentiation factor that regulates cell fate during embryonal development.
	ADIRF	4.38	0.001	exclusively expressed in adipose tissue, and plays a role in fat cell development.
	RELB	1.51	0.011	encodes a member of the NFκB family of transcription factors that have various functions in many biological processes such as inflammation, immunity, cell growth and tumorigenesis. RELB is necessary for appropriate development and function of T and B cells.	Sharfe N, Merico D, Karanxha A, Macdonald C, Dadi H, Ngan B et al. The effects of RelB deficiency on lymphocyte development and function. J Autoimmun. 2015 Dec;65:90-100. doi: 10.1016/j.jaut.2015.09.001.
Cell structure, motility, adhesion and metabolic proteins	APOL1	1.59	0.019	encodes apolipoprotein L1, a high density lipoprotein that is both found in the cytosol and in the blood. In the blood circulation, it may play a role in lipid exchange and lipid transport throughout the body. Pro-inflammatory cytokines, such as IFN-γ and TNF-α, and the tumour suppressor protein p53 can increase the expression of APOL1, resulting in autophagic cell death.	Wan G, Zhaorigetu S, Liu Z, Kaini R, Jiang Z, Hu CA. Apolipoprotein L1, a novel Bcl-2 homology domain 3-only lipid-binding protein, induces autophagic cell death. J Biol Chem. 2008 Aug 1;283(31):21540-9. doi: 10.1074/jbc.M800214200. ; Zhaorigetu S, Wan G, Kaini R, Jiang Z, Hu CA. ApoL1, a BH3-only lipid-binding protein, induces autophagic cell death. Autophagy. 2008 Nov;4(8):1079-82. doi: 10.4161…
	SNCG	5.98	0.0001	encodes gamma-synuclein, a neuronal protein that plays a role in neurofilament network integrity. It potentially is also implicated in cancer progression and metastasis.	Ahmad M, Attoub S, Singh MN, Martin FL, El-Agnaf OM. Gamma-synuclein and the progression of cancer. FASEB J. 2007 Nov;21(13):3419-30. doi: 10.1096/fj.07-8379rev.
	SYTL3	4.85	0.003	encodes a peripheral membrane protein involved in vesicular trafficking.
	CAPG	2.95	0.0004	role in cell motility; encodes the macrophage capping protein, a protein that regulates actin-based motility in non-muscle cells. In various types of cancer, overexpression of CAPG is associated with a more aggressive behaviour.	Lang Z, Chen Y, Zhu H, Sun Y, Zhang H, Huang J et al. Prognostic and clinicopathological significance of CapG in various cancers: Evidence from a meta-analysis. Pathol Res Pract. 2019 Dec;215(12):152683. doi: 10.1016/j.prp.2019.152683.
	STAC3	5.77	0.0005	role in cell motility; encodes is necessary for normal excitation-contraction coupling and is overexpression in skeletal muscle.
	MYOM1	3.9	0.012	role in cell motility; encodes myomesin 1, a structural constituent of the M band of myofibrils, is also overexpressed in muscle cells.
	DSP	3.22	0.002	functions in cell adhesion; encodes desmoplakin, essential for the function of desmosomes.
	DSC3	4.45	0.024	functions in cell adhesion; encodes desmocollin 3, essential for the function of desmosomes. Component of the intercellular desmosome junction primarily expressed in epithelial cells.
	TINAGL1	2.55	0.009	encodes a secretory glycoprotein that is a component of the extracellular matrix and promotes cell adhesion and migration.
	BVES	3.83	0.011	encodes a cell adhesion molecule that has more various functions in the establishment and maintenance of cell integrity, cell motility and vesicular transport.
	FMO2	5.11	0.018	metabolic functions; encodes a NADPH-dependant enzyme that catalyses the oxidation of alkylamines
	PLA2G4A	2.77	0.003	metabolic functions; encodes phospholipase A2, an enzyme that converts membrane phospholipids into arachidonic acid, which can be subsequently metabolized into eicosanoids, such as prostaglandins and leukotrienes. Plays a role in eicosanoid metabolism. Eicosanoids are biologically active signalling molecules that play diverse roles in immunity, including mounting and inhibiting immune responses. …
	ALOX5	3.52	0.024	metabolic functions; play a role in eicosanoid metabolism; encodes the enzyme 5-lipoxygenase, catalyses the production of leukotrienes. Interestingly, although most studies show that ALOX5 may promote carcinogenesis, one group found that deletion of ALOX5 in the tumour microenvironment of lung carcinoma causes an altered T cell recruitment with decreased numbers of CD4+ and CD8+ T cells, and prom…	Wang D, Dubois RN. Eicosanoids and cancer. Nat Rev Cancer. 2010 Mar;10(3):181-93. doi: 10.1038/nrc2809. ; Poczobutt JM, Nguyen TT, Hanson D, Li H, Sippel TR, Weiser-Evans MC et al.. Deletion of 5-Lipoxygenase in the Tumor Microenvironment Promotes Lung Cancer Progression and Metastasis through Regulating T Cell Recruitment. J Immunol. 2016 Jan 15;196(2):891-901. doi: 10.4049/jimmunol.1501648.
Cell cycle related genes	RASSF2	2.5	0.002	encodes for a protein of the Ras-association domain family implicated in the regulation of apoptosis and cell cycle arrest and acts as tumour suppressor protein. Epigenetic inactivation of RASSF2 may play a role in melanoma development and metastasis.	Mezzanotte JJ, Hill V, Schmidt ML, Shinawi T, Tommasi S, Krex D et al. RASSF6 exhibits promoter hypermethylation in metastatic melanoma and inhibits invasion in melanoma cells. Epigenetics. 2014 Nov;9(11):1496-503. doi: 10.4161/15592294.2014.983361.
	RASSF6	5.61	0.006	encodes for a protein of the Ras-association domain family implicated in the regulation of apoptosis and cell cycle arrest and acts as tumour suppressor protein.
	WIF1	4.5	0.019	encodes Wnt inhibitory factor 1, that binds Wnt proteins and induces an inhibition of the Wnt signalling pathway. It acts as a tumour suppressor gene. Its expression is lost in various cancer types.
	AIM2	2.76	0.025	encodes absent in melanoma 2, a cytoplasmic protein that senses the presence of double stranded DNA in the cytoplasm. In steady conditions, it is only expressed by mature memory B cells. However, its expression is inducible by IFN-γ in myeloid and non-myeloid cells, including fibroblasts, epithelial cells and endothelial cells. AIM2 coordinates the formation of an inflammasome complex, which init…	Svensson A, Patzi Churqui M, Schlüter K, Lind L, Eriksson K. Maturation-dependent expression of AIM2 in human B-cells. PLoS One. 2017 Aug 15;12(8):e0183268. doi: 10.1371/journal.pone.0183268. ; Fernandes-Alnemri T, Yu JW, Datta P, Wu J, Alnemri ES. AIM2 activates the inflammasome and cell death in response to cytoplasmic DNA. Nature. 2009 Mar 26;458(7237):509-13. doi: 10.1038/nature07710. ; Choub…
