# Supplementary material for: A Multi-Omics Analysis of Metastatic Melanoma Identifies a Germinal Center-Like Tumor Microenvironment in HLA-DR-Positive Tumor Areas
Source: Front Oncol. 2021 Mar 25;11:636057. doi: 10.3389/fonc.2021.636057 (PMC8029980; doi:10.3389/fonc.2021.636057)
Supplement: Supplementary file 8 [file Table_7.xlsx]

## Sheet: Blad1
Supplementary Table 7: Transcription factor analysis. The transcription factors predicted to be upregulated in HLA-DR positive compared to negative areas are listed here, complete with functional information.
Subgroup	Transcription factor	Function	Relevant references in addition to (38) and (39)
NFKB-signalling related transcription factors	NFKB1	transcription factor with complex biological functions in inflammation, immunity and resistance to cell death, that also can contribute to tumorigenesis (DiDonato et al, 2012). It is activated by various intra- and extracellular stimuli such as TCR and BCR signaling, cytokines (e.g. IFN-γ) and reactive oxygen species (ROS). The NFκB family is encoded by 5 genes of which 3 were predicted to be mor…	Christian F, Smith EL, Carmody RJ. The Regulation of NF-κB Subunits by Phosphorylation. Cells. 2016 Mar 18;5(1):12. doi: 10.3390/cells5010012. ; Gowrishankar K, Gunatilake D, Gallagher SJ, Tiffen J, Rizos H, Hersey P. Inducible but not constitutive expression of PD-L1 in human melanoma cells is dependent on activation of NF-κB. PLoS One. 2015 Apr 6;10(4):e0123410. doi: 10.1371/journal.pone.012341…
	RELA	Inflammatory stimuli such as cytokines, e.g. tumour necrosis factor α (TNF-α) and IL-1, as well as MAPK signaling can lead to the activation of the IκB kinases, triggering the phosphorylation and subsequent proteasomal degradation of IκB and translocation of the NFκB1-RELA complex to the nucleus, where it rapidly modulates the expression of numerous immunoreceptors, chemokines, cytokines and regu…	Christian F, Smith EL, Carmody RJ. The Regulation of NF-κB Subunits by Phosphorylation. Cells. 2016 Mar 18;5(1):12. doi: 10.3390/cells5010012.
	RELB	involved in the alternative pathway of NFκB signaling, stimulated by a small number of TNF recepor superfamily members (such as CD40).	Christian F, Smith EL, Carmody RJ. The Regulation of NF-κB Subunits by Phosphorylation. Cells. 2016 Mar 18;5(1):12. doi: 10.3390/cells5010012.
	LYL1	encodes a protein that is expressed in hematopoietic cells and is considered to be a supressor of the NFκB signaling pathway .	Ferrier R, Nougarede R, Doucet S, Kahn-Perles B, Imbert J, Mathieu-Mahul D. Physical interaction of the bHLH LYL1 protein and NF-kappaB1 p105. Oncogene. 1999 Jan 28;18(4):995-1005. doi: 10.1038/sj.onc.1202374.
IFN-signalling	STAT1	activated by several cytokines and is necessary for IFN-induced expression of MHC class II molecules. In response to IFN, it forms homodimers or heterodimers with STAT2 and STAT3 and induces the expression of IFN-stimulated genes. Importantly, in the case of IFN-γ-stimulation, STAT1 mediates transcription of CIITA in cooperation with IRF1 and USF1	Muhlethaler-Mottet A, Di Berardino W, Otten LA, Mach B. Activation of the MHC class II transactivator CIITA by interferon-gamma requires cooperative interaction between Stat1 and USF-1. Immunity. 1998 Feb;8(2):157-66. doi: 10.1016/s1074-7613(00)80468-9.
	STAT2	see STAT1
	RFXANX	CIITA, the major regulator of MHC class II transcription, subsequently binds to the promotor of MHC class II genes by forming a complex with RFXANX, RFXAP and RFX5	Morris AC, Beresford GW, Mooney MR, Boss JM. Kinetics of a gamma interferon response: expression and assembly of CIITA promoter IV and inhibition by methylation. Mol Cell Biol. 2002 Jul;22(13):4781-91. doi: 10.1128/mcb.22.13.4781-4791.2002.
	RFXAP	CIITA, the major regulator of MHC class II transcription, subsequently binds to the promotor of MHC class II genes by forming a complex with RFXANX, RFXAP and RFX5	Morris AC, Beresford GW, Mooney MR, Boss JM. Kinetics of a gamma interferon response: expression and assembly of CIITA promoter IV and inhibition by methylation. Mol Cell Biol. 2002 Jul;22(13):4781-91. doi: 10.1128/mcb.22.13.4781-4791.2002.
	RFX5	CIITA, the major regulator of MHC class II transcription, subsequently binds to the promotor of MHC class II genes by forming a complex with RFXANX, RFXAP and RFX5	Morris AC, Beresford GW, Mooney MR, Boss JM. Kinetics of a gamma interferon response: expression and assembly of CIITA promoter IV and inhibition by methylation. Mol Cell Biol. 2002 Jul;22(13):4781-91. doi: 10.1128/mcb.22.13.4781-4791.2002.
	IRF1	downstream regulator of IFN-signalling. It is rapidly induced by IFN-α, IFN-β and IFN-γ, and regulates the transcription of several IFN-γ-induced genes	Muhlethaler-Mottet A, Di Berardino W, Otten LA, Mach B. Activation of the MHC class II transactivator CIITA by interferon-gamma requires cooperative interaction between Stat1 and USF-1. Immunity. 1998 Feb;8(2):157-66. doi: 10.1016/s1074-7613(00)80468-9.
	USF1	ubiquitously, constitutively expressed transcription factor in melanocytes that is known to regulate the expression of pigmentation genes in response to UV-radiation-induced p38 MAPK activation. Besides its transcriptional function, it can also function as a stress sensor protein, that is necessary for immediate stabilisation and activation of p53 in response to genotoxic stress	Corre S, Primot A, Sviderskaya E, Bennett DC, Vaulont S, Goding CR et al. UV-induced expression of key component of the tanning process, the POMC and MC1R genes, is dependent on the p-38-activated upstream stimulating factor-1 (USF-1). J Biol Chem. 2004 Dec 3;279(49):51226-33. doi: 10.1074/jbc.M409768200. ; Baron Y, Corre S, Mouchet N, Vaulont S, Prince S, Galibert MD. USF-1 is critical for maint…
Immune cell function-related	TBX21	transcription factor that is confined to T helper 1 (Th1) cells and NK cells and controls the expression of the hallmark Th1 cytokine, IFN-γ. It is necessary for the development of naive T cells	Szabo SJ, Kim ST, Costa GL, Zhang X, Fathman CG, Glimcher LH. A novel transcription factor, T-bet, directs Th1 lineage commitment. Cell. 2000 Mar 17;100(6):655-69. doi: 10.1016/s0092-8674(00)80702-3.
	PAX5	encodes the B cell lineage specific activator protein (BSAP) is expressed at early stages of B cell differentiation
	POU2F2	encodes the protein Oct-2, is the primary regulator of expression of the immunoglobulin gene	Nutt SL, Heavey B, Rolink AG, Busslinger M. Commitment to the B-lymphoid lineage depends on the transcription factor Pax5. Nature. 1999 Oct 7;401(6753):556-62. doi: 10.1038/44076. ; Scheidereit C, Cromlish JA, Gerster T, Kawakami K, Balmaceda CG, Currie RA et al. A human lymphoid-specific transcription factor that activates immunoglobulin genes is a homoeobox protein. Nature. 1988 Dec 8;336(6199)…
	BATF	regulates the differentiation of Th17 cells and activates production of IL-4 in follicular T helper (TFH) cells, which are specialized CD4+ effector T cells that help B cells to form germinal centres (GCs) and memory. In B cells, BATF is necessary for the generation of switch antibody responses.	Nurieva RI, Chung Y, Martinez GJ, Yang XO, Tanaka S, Matskevitch TD et al. Bcl6 mediates the development of T follicular helper cells. Science. 2009 Aug 21;325(5943):1001-5. doi: 10.1126/science.1176676. ; Yu D, Rao S, Tsai LM, Lee SK, He Y, Sutcliffe EL et al. The transcriptional repressor Bcl-6 directs T follicular helper cell lineage commitment. Immunity. 2009 Sep 18;31(3):457-68. doi: 10.1016…
	IKZF1	encodes Ikaros, which is a transcription factor that is necessary for adequate differentiation of all lymphoid cells	Georgopoulos K, Bigby M, Wang JH, Molnar A, Wu P, Winandy S et al. The Ikaros gene is required for the development of all lymphoid lineages. Cell. 1994 Oct 7;79(1):143-56. doi: 10.1016/0092-8674(94)90407-3.
	IRF4	encodes MUM1, an important immunoregulatory protein that is primarily expressed in lymphoid, myeloid and dendritic cells. In B cells, IRF-4 and PU.1 form a cooperative complex that is necessary for the regulation of B cell specific gene expression, such as immunoglobulins. In T cells, TCR stimulation leads to IRF4 activation and subsequent T cell differentiation to Th1, Th2, Th17 and Th9 subsets.	van der Stoep N, Quinten E, Marcondes Rezende M, van den Elsen PJ. E47, IRF-4, and PU.1 synergize to induce B-cell-specific activation of the class II transactivator promoter III (CIITA-PIII). Blood. 2004 Nov 1;104(9):2849-57. doi: 10.1182/blood-2004-03-0790. ; Li P, Spolski R, Liao W, Wang L, Murphy TL, Murphy KM et al. BATF-JUN is critical for IRF4-mediated transcription in T cells. Nature. 201…
	SPI1	member of the ETS family, encodes Spi-1 (a.k.a. PU.1). PU.1 is involved in the differentiation of lymphoid and myeloid progenitors. It is mainly expressed in B cells and acts as an intrinsic regulator of B cell-specific gene expression in response to environmental clues. It is constitutively activated in B cells and needed for the B cell specific activation of CIITA, the master regulator of MHC I…	Willis SN, Tellier J, Liao Y, Trezise S, Light A, O'Donnell K et al. Environmental sensing by mature B cells is controlled by the transcription factors PU.1 and SpiB. Nat Commun. 2017 Nov 10;8(1):1426. doi: 10.1038/s41467-017-01605-1. ; van der Stoep N, Quinten E, Marcondes Rezende M, van den Elsen PJ. E47, IRF-4, and PU.1 synergize to induce B-cell-specific activation of the class II transactiva…
	SPIB	member of the ETS family, encodes Spi-B. Spi-B is expressed in mature B cells, plasmacytoid dendritic cells and CD34+ precursor cells, and is involved in the development of plasmacytoid dendritic cells.	Schotte R, Nagasawa M, Weijer K, Spits H, Blom B. The ETS transcription factor Spi-B is required for human plasmacytoid dendritic cell development. J Exp Med. 2004 Dec 6;200(11):1503-9. doi: 10.1084/jem.20041231.
Cell growth and differentiation-related transcription factors	FOS	member of the AP1-ATF superfamily of transcription factors, encode a leucine zipper protein. c-fos, c-jun and jun-d are mainly regulated by peptide growth factors, pro-inflammatory cytokines and other forms of cellular stress. Activation requires heterodimerization between c-jun and c-fos (although c-jun homodimers also exist), forming the AP-1 transcription factor complex that controls cell prol…	Fujioka S, Niu J, Schmidt C, Sclabas GM, Peng B, Uwagawa T et al. NF-kappaB and AP-1 connection: mechanism of NF-kappaB-dependent regulation of AP-1 activity. Mol Cell Biol. 2004 Sep;24(17):7806-19. doi: 10.1128/MCB.24.17.7806-7819.2004. ; Spangler B, Vardimon L, Bosserhoff AK, Kuphal S. Post-transcriptional regulation controlled by E-cadherin is important for c-Jun activity in melanoma. Pigment …
	JUN	member of the AP1-ATF superfamily of transcription factors, encode a leucine zipper protein. See FOS.
	JUND	member of the AP1-ATF superfamily of transcription factors, encode a leucine zipper protein. See FOS.
	SMAD3	transcription factor that is activated by TGF-β-signalling and is a potent promoter of melanoma progression	Tuncer E, Calçada RR, Zingg D, Varum S, Cheng P, Freiberger SN et al. SMAD signaling promotes melanoma metastasis independently of phenotype switching. J Clin Invest. 2019 Apr 30;129(7):2702-2716. doi: 10.1172/JCI94295.
	ELF3	can be involved in epithelial mesenchymal transition and can function as either a tumour supressor or an oncogene in various cancer types.	Luk IY, Reehorst CM, Mariadason JM. ELF3, ELF5, EHF and SPDEF Transcription Factors in Tissue Homeostasis and Cancer. Molecules. 2018 Aug 30;23(9):2191. doi: 10.3390/molecules23092191. ; Ma L, Yan H, Zhao H, Sun J. Grainyhead-like 2 in development and cancer. Tumour Biol. 2017 May;39(5):1010428317698375. doi: 10.1177/1010428317698375.
	GRHL2	can be involved in epithelial mesenchymal transition and can function as either a tumour supressor or an oncogene in various cancer types.	Luk IY, Reehorst CM, Mariadason JM. ELF3, ELF5, EHF and SPDEF Transcription Factors in Tissue Homeostasis and Cancer. Molecules. 2018 Aug 30;23(9):2191. doi: 10.3390/molecules23092191. ; Ma L, Yan H, Zhao H, Sun J. Grainyhead-like 2 in development and cancer. Tumour Biol. 2017 May;39(5):1010428317698375. doi: 10.1177/1010428317698375.
	SP1	member of the Sp/KLF family of transcription factors with roles in growth control, angiogenesis and apoptosis. It can influence the expression of multiple oncogenes and tumour suppressor genes and can be involved in EMT. In addition, SP1 can play a role in regulation of glycolytic and lipogenetic metabolism of cancer cells in conjunction with the constitutive activation of the PI3K/Akt signalling…	Black AR, Black JD, Azizkhan-Clifford J. Sp1 and krüppel-like factor family of transcription factors in cell growth regulation and cancer. J Cell Physiol. 2001 Aug;188(2):143-60. doi: 10.1002/jcp.1111. ; Archer MC. Role of sp transcription factors in the regulation of cancer cell metabolism. Genes Cancer. 2011 Jul;2(7):712-9. doi: 10.1177/1947601911423029.
	KLF4	member of the Sp/KLF family of transcription factors with roles in growth control, angiogenesis and apoptosis. It can influence the expression of multiple oncogenes and tumour suppressor genes and can be involved in EMT.	Black AR, Black JD, Azizkhan-Clifford J. Sp1 and krüppel-like factor family of transcription factors in cell growth regulation and cancer. J Cell Physiol. 2001 Aug;188(2):143-60. doi: 10.1002/jcp.1111.
	ETS1	transcription factor that is highly expressed in lymphoid cells such as cytotoxic T cells, T helper cell subsets, B cells and NK-cells, and plays a role in differentiation, survival and proliferation. It directly controls the production of cytokines and chemokines in various cellular contexts. It is also observed in stromal capillaries and fibroblasts in the tumour stroma, where it regulates the …	Russell L, Garrett-Sinha LA. Transcription factor Ets-1 in cytokine and chemokine gene regulation. Cytokine. 2010 Sep;51(3):217-26. doi: 10.1016/j.cyto.2010.03.006. ; Rothhammer T, Hahne JC, Florin A, Poser I, Soncin F, Wernert N et al. The Ets-1 transcription factor is involved in the development and invasion of malignant melanoma. Cell Mol Life Sci. 2004 Jan;61(1):118-28. doi: 10.1007/s00018-00…
	ERG	member of the Ets family of transcription factors that is mainly expressed in endothelial cells and transiently expressed during early B and T cell development, in megakaryocytes and in chondrocytes. In addition, it plays a role in a few specific types of cancer. This transcription factor is the best known for its essential role in endothelial cell differentiation and angiogenesis.	Shah AV, Birdsey GM, Randi AM. Regulation of endothelial homeostasis, vascular development and angiogenesis by the transcription factor ERG. Vascul Pharmacol. 2016 Nov;86:3-13. doi: 10.1016/j.vph.2016.05.003.
